# Supplementary material for: Analysis of NRAS RNA G-quadruplex binding proteins reveals DDX3X as a novel interactor of cellular G-quadruplex containing transcripts
Source: Nucleic Acids Res. 2018 Sep 26;46(21):11592–604. doi: 10.1093/nar/gky861 (PMC6265444; doi:10.1093/nar/gky861)
Supplement: Supplementary Data [file gky861_supplemental_files.zip]

Archive with 8 entries (8 files):
- Supplementary Figures.pdf
- Supplementary Information.docx
- Supplementary Table 1.xls
- Supplementary Table 2.xlsx
- Supplementary Table 3.xlsx
- Supplementary Table 4.xlsx
- Supplementary Table 5.xls
- Supplementary Table 6.xls
