# Supplementary material for: Analysis of NRAS RNA G-quadruplex binding proteins reveals DDX3X as a novel interactor of cellular G-quadruplex containing transcripts
Source: Nucleic Acids Res. 2018 Sep 26;46(21):11592–604. doi: 10.1093/nar/gky861 (PMC6265444; doi:10.1093/nar/gky861)
Supplement: Supplementary Data [file gky861_supplemental_files.zip › Supplementary Table 3.xlsx]

## Sheet: Sheet1
Name	Source	length	RG/RGG motif (position and sequence)
DDX3X	Transomics (cDNA BC011819)	662 aa	88-123	RGSGSRGRFDDRGRSDYDGIGSRGDRSGFGKFERGG
DDX5	Transomics (cDNA BC016027)	614 aa	478-504	RGSGRSRGRGGMKDDRRDRYSAGKRGG
DDX17	cDNA from HeLa cells	729 aa	81-104	RGGGFGDRDRDRDRGGFGARGGGG
DHX9	Origene (cDNA RC211863)	–––	–––	–––
DHX29	Origene (cDNA RC208227)	–––	–––	–––
eIF4A1	cDNA from HeLa cells	–––	–––	–––
eIF4A3	cDNA from HeLa cells	–––	–––	–––
FXR2	Transomics (cDNA BC020090)	–––	–––	–––
GRSF1	cDNA from HeLa cells	–––	–––	–––
NSUN5	cDNA from HeLa cells	–––	–––	–––
