# Supplementary material for: Analysis of NRAS RNA G-quadruplex binding proteins reveals DDX3X as a novel interactor of cellular G-quadruplex containing transcripts
Source: Nucleic Acids Res. 2018 Sep 26;46(21):11592–604. doi: 10.1093/nar/gky861 (PMC6265444; doi:10.1093/nar/gky861)
Supplement: Supplementary Data [file gky861_supplemental_files.zip › Supplementary Table 4.xlsx]

## Sheet: Sheet1
Name	Sequence (5'--> 3')
nDDX3XattB1_fw	GGGGACAAGTTTGTACAAAAAAGCAGGCTCCAGTCATGTGGCAGTGGAAAATGC
nDDX3XattB2_rv	GGGGACCACTTTGTACAAGAAAGCTGGGTTCAGTTACCCCACCAGTCAACC
cDDX5attB1_fw	GGGGACAAGTTTGTACAAAAAAGCAGGCTAGACTGCCATGTCGGGTTATTCGAGTGACC
cDDX5attB2_rv	GGGGACCACTTTGTACAAGAAAGCTGGGTTTTGGGAATATCCTGTTGGCATTGG
nDDX17attB1_fw	GGGGACAAGTTTGTACAAAAAAGCAGGCTCCCCCACCGGCTTTGTAGCC
nDDX17attB2_rv	GGGGACCACTTTGTACAAGAAAGCTGGGTTCATTTACGTGAAGGAGGAGG
nDHX29attB1_fw	GGGGACAAGTTTGTACAAAAAAGCAGGCTCCGGCGGCAAGAACAAGAAA
nDHX29attB2_rv	GGGGACCACTTTGTACAAGAAAGCTGGGTTCAGTTATTCTCTGTTTTTAT
neIF4A1attB1_fw	GGGGACAAGTTTGTACAAAAAAGCAGGCTCCTCTGCGAGCCAGGATTCC
neIF4A1attB2_rv	GGGGACCACTTTGTACAAGAAAGCTGGGTTCAGATGAGGTCAGCAACATT
nFXR2attB1_fw	GGGGACAAGTTTGTACAAAAAAGCAGGCTCCGGCGGCCTGGCCTCTGGG
nFXR2attB2_rv	GGGGACCACTTTGTACAAGAAAGCTGGGTTTATGAAACCCCATTCACC
nGRSF1attB1_fw	GGGGACAAGTTTGTACAAAAAAGCAGGCTAGACTGCCATGGCCGGCACGCGCTGGGTA
nGRSF1attB2_rv	GGGGACCACTTTGTACAAGAAAGCTGGGTTTTTTCCTTTTGGACATGA
nNSUN5attB1_fw	GGGGACAAGTTTGTACAAAAAAGCAGGCTCCGGGCTGTATGCTGCAGCT
nNSUN5attB2_rv	GGGGACCACTTTGTACAAGAAAGCTGGGTCTATGTGCAAGGCGGTGTGCA
mRGDDX3X_fw	AGTGATTACGATGGCATTGGCAGCGCTGGTGACGCAAGTGGCTTTGGCAAATTTGAAGCTGGTGGAAACAGTCGCTGGTG
mRGDDX3X_rv	CCAATGCCATCGTAATCACTCGCTCCAGCATCATCAAACGCTCCCGCTGATCCACTTCCAGCATCACTGAAGAAGCTAGAC
mRGDDX5_fw	GGTGCAGGAGGCATGAAGGATGACGCTGCGGACGCATACTCTGCGGGCAAAAGGGG
mRGDDX5_rv	CTTCATGCCTCCTGCACCCGCGGAAGCACCTGAACCTGCGTCTTCGACCAACTGAAGC
mRGDDX17_fw	GCGGACGCGGATGCTGACGCTGGAGGATTTGGAGCAGCAGGTGGTGGTGGCCTTCCCCC
mRGDDX17_rv	GTCAGCATCCGCGTCCGCGTCCCCAAAGCCTCCTCCGGCCATGGTCCCAAAAGGATAGAG
