# Supplementary material for: Analysis of NRAS RNA G-quadruplex binding proteins reveals DDX3X as a novel interactor of cellular G-quadruplex containing transcripts
Source: Nucleic Acids Res. 2018 Sep 26;46(21):11592–604. doi: 10.1093/nar/gky861 (PMC6265444; doi:10.1093/nar/gky861)
Supplement: Supplementary Data [file gky861_supplemental_files.zip › Supplementary Table 5.xls]

## Sheet: peak.data(2)
Ensemble transcript ID	WT_avg_signal	mRG_avg_signal	log2FC	p-value	Ensemble Gene ID
ENST00000000233	50.4484	27.4601	0.877471	0.436598	ENSG00000004059
ENST00000001008	67.7937	31.6194	1.10034	0.0318781	ENSG00000004478
ENST00000001008	5.27206	17.7453	-1.751	0.174307	ENSG00000004478
ENST00000001008	4.03833	17.2703	-2.09647	0.220678	ENSG00000004478
ENST00000002165	46.4241	26.2564	0.822207	0.621574	ENSG00000001036
ENST00000002165	45.6491	19.2544	1.2454	0.558883	ENSG00000001036
ENST00000002165	2.20273	18.37	-3.05999	0.105349	ENSG00000001036
ENST00000003100	6.14473	20.9403	-1.76886	0.042656	ENSG00000001630
ENST00000003100	67.8646	11.5486	2.55494	0.347183	ENSG00000001630
ENST00000007516	71.0203	34.7417	1.03156	0.0311491	ENSG00000004779
ENST00000007516	37.3492	19.0718	0.969638	0.281178	ENSG00000004779
ENST00000008527	15.4551	2.87409	2.42691	0.185676	ENSG00000008405
ENST00000009041	5.32022	8.46975	-0.670833	0.532705	ENSG00000010270
ENST00000009041	21.4618	0.366562	5.87157	0.267708	ENSG00000010270
ENST00000009589	232.347	22.2989	3.38124	0.314307	ENSG00000008988
ENST00000022615	24.5931	4.89109	2.33003	0.361885	ENSG00000078668
ENST00000025008	13.6721	3.25494	2.07053	0.129928	ENSG00000023287
ENST00000037243	13.4706	12.4706	0.111284	0.89328	ENSG00000034713
ENST00000037869	29.0037	8.72635	1.73279	0.37408	ENSG00000035141
ENST00000044462	120.89	68.4747	0.820048	0.249657	ENSG00000041357
ENST00000044462	38.6519	23.9014	0.693445	0.332493	ENSG00000041357
ENST00000053468	10.6404	13.683	-0.362827	0.732337	ENSG00000048544
ENST00000054666	35.7759	6.3558	2.49284	0.118734	ENSG00000049245
ENST00000054950	33.2314	10.9586	1.60048	0.0111406	ENSG00000049449
ENST00000054950	21.7326	12.5162	0.796065	0.494578	ENSG00000049449
ENST00000054950	13.2913	1.70461	2.96296	0.211137	ENSG00000049449
ENST00000072869	27.5919	3.39474	3.02287	0.252784	ENSG00000133597
ENST00000078429	52.8489	0.810164	6.02751	0.191122	ENSG00000088256
ENST00000078429	12.8561	1.33081	3.27208	0.172579	ENSG00000088256
ENST00000081029	363.827	101.392	1.8433	0.108035	ENSG00000061794
ENST00000084795	85.9588	44.8597	0.938227	0.467205	ENSG00000063177
ENST00000155926	22.514	NA	5.49275	0.19548	ENSG00000071575
ENST00000157812	2.27831	23.4985	-3.36654	0.00751937	ENSG00000013275
ENST00000160827	44.4799	4.99797	3.15374	0.120273	ENSG00000079616
ENST00000166345	29.9519	9.75054	1.61909	0.139393	ENSG00000071539
ENST00000170447	21.0882	20.1857	0.063102	0.964682	ENSG00000075975
ENST00000173527	77.2559	12.104	2.67416	0.176335	ENSG00000066583
ENST00000175091	22.0572	20.2314	0.124655	0.923252	ENSG00000068697
ENST00000175091	31.4248	10.2613	1.6147	0.408261	ENSG00000068697
ENST00000175506	28.7285	12.2254	1.2326	0.287496	ENSG00000070669
ENST00000178640	13.9575	1.17673	3.56819	0.093463	ENSG00000137764
ENST00000178640	39.5057	4.12786	3.2586	0.0789449	ENSG00000137764
ENST00000184266	63.7195	33.331	0.934868	0.328245	ENSG00000065518
ENST00000184266	2.56985	25.6901	-3.32146	0.112172	ENSG00000065518
ENST00000192788	29.1516	165.467	-2.5049	0.013384	ENSG00000065060
ENST00000193322	13.7098	1.17673	3.54236	0.182136	ENSG00000081087
ENST00000194214	10.821	18.2203	-0.751716	0.419111	ENSG00000081870
ENST00000196061	11.1881	3.3761	1.72854	0.313783	ENSG00000083444
ENST00000196371	133.418	23.0313	2.53429	0.0910673	ENSG00000083720
ENST00000196551	417.108	146.697	1.50758	0.0260534	ENSG00000083845
ENST00000196551	17.8715	12.5825	0.506244	0.398872	ENSG00000083845
ENST00000198767	15.1424	11.5563	0.389906	0.793082	ENSG00000085721
ENST00000199320	26.0287	17.8323	0.545613	0.604388	ENSG00000086189
ENST00000199389	41.0353	12.6075	1.70258	0.29802	ENSG00000086232
ENST00000199389	28.0784	21.9017	0.358417	0.703381	ENSG00000086232
ENST00000199706	50.7484	7.581	2.7429	0.221537	ENSG00000086504
ENST00000199814	48.1762	27.0551	0.832423	0.0807243	ENSG00000086589
ENST00000202017	32.8803	2.35345	3.80438	0.0820994	ENSG00000088356
ENST00000202773	97.2828	59.1967	0.716668	0.247992	ENSG00000089009
ENST00000202773	55.3411	9.99141	2.46959	0.364503	ENSG00000089009
ENST00000202773	9.73999	34.7661	-1.83569	0.099397	ENSG00000089009
ENST00000202773	26.8705	28.2048	-0.0699164	0.943392	ENSG00000089009
ENST00000202834	48.4482	44.2042	0.132259	0.776292	ENSG00000089063
ENST00000202834	7.92953	15.1449	-0.933525	0.0835172	ENSG00000089063
ENST00000202834	1.92371	16.8566	-3.13134	0.00259022	ENSG00000089063
ENST00000202834	0.642462	19.0889	-4.89298	0.00597948	ENSG00000089063
ENST00000203407	23.8507	16.2048	0.55761	0.605419	ENSG00000010256
ENST00000203630	16.3278	11.3709	0.521987	0.592278	ENSG00000089693
ENST00000204566	27.3293	2.56593	3.41289	0.170813	ENSG00000090487
ENST00000204566	29.7481	14.0225	1.08505	0.249741	ENSG00000090487
ENST00000205636	24.8076	15.6071	0.668576	0.536058	ENSG00000091317
ENST00000206020	12.7556	5.44158	1.22903	0.365859	ENSG00000091640
ENST00000206451	50.7628	14.2279	1.83505	0.160001	ENSG00000092010
ENST00000209873	77.0859	20.4939	1.91127	0.389767	ENSG00000094914
ENST00000209873	75.804	21.7477	1.80141	0.411842	ENSG00000094914
ENST00000215375	24.4991	7.31012	1.74476	0.0604518	ENSG00000099624
ENST00000215375	20.1271	6.01907	1.74153	0.210486	ENSG00000099624
ENST00000215565	76.8212	28.4526	1.43294	0.0353163	ENSG00000099795
ENST00000215570	51.2361	14.6083	1.81037	0.149947	ENSG00000099800
ENST00000215570	36.5037	11.0467	1.72443	0.136464	ENSG00000099800
ENST00000215742	23.5261	NA	5.55619	0.197724	ENSG00000184436
ENST00000215754	928.095	347.081	1.419	0.0756493	ENSG00000240972
ENST00000215754	46.5736	22.7255	1.0352	0.223032	ENSG00000240972
ENST00000215770	22.6917	1.09969	4.367	0.169925	ENSG00000099974
ENST00000215829	37.0898	16.2034	1.19472	0.121096	ENSG00000100028
ENST00000215829	9.1238	16.6994	-0.872093	0.306567	ENSG00000100028
ENST00000215829	10.9594	21.1355	-0.947496	0.325737	ENSG00000100028
ENST00000215832	16.0991	7.87052	1.03245	0.432452	ENSG00000100030
ENST00000215882	50.3626	21.7775	1.20951	0.205648	ENSG00000100075
ENST00000215882	2.20273	15.9836	-2.85923	0.0704138	ENSG00000100075
ENST00000215956	71.4331	17.7521	2.0086	0.0107386	ENSG00000100138
ENST00000215980	13.114	16.868	-0.363189	0.820552	ENSG00000100162
ENST00000216034	9.99647	13.6787	-0.452436	0.535561	ENSG00000100216
ENST00000216038	15.6417	14.9682	0.0635019	0.95977	ENSG00000100220
ENST00000216038	12.9818	8.55672	0.601356	0.721112	ENSG00000100220
ENST00000216121	10.2733	4.7653	1.10826	0.477473	ENSG00000184117
ENST00000216129	5.41049	9.20133	-0.766083	0.532297	ENSG00000100304
ENST00000216181	40.8862	13.8371	1.56307	0.145914	ENSG00000100345
ENST00000216181	27.2643	25.0868	0.120082	0.857401	ENSG00000100345
ENST00000216185	25.428	20.5209	0.30932	0.818487	ENSG00000100348
ENST00000216190	2.93697	14.6587	-2.31936	0.261074	ENSG00000100353
ENST00000216194	95.3943	41.1773	1.21205	0.187018	ENSG00000239900
ENST00000216218	117.165	67.4533	0.796581	0.170945	ENSG00000100380
ENST00000216218	1.8356	25.646	-3.8044	0.197975	ENSG00000100380
ENST00000216225	49.9463	33.9685	0.556181	0.635473	ENSG00000100387
ENST00000216252	14.8654	13.9853	0.0880471	0.950978	ENSG00000100410
ENST00000216252	22.6996	20.4296	0.152004	0.891042	ENSG00000100410
ENST00000216252	22.6996	20.4296	0.152004	0.891042	ENSG00000100410
ENST00000216277	23.6057	4.47578	2.39892	0.232439	ENSG00000090060
ENST00000216277	28.2462	7.23308	1.96538	0.249431	ENSG00000090060
ENST00000216277	1.8356	12.6731	-2.78744	0.192341	ENSG00000090060
ENST00000216281	706.75	362.288	0.964064	0.155705	ENSG00000080824
ENST00000216281	32.1878	61.0734	-0.924029	0.501615	ENSG00000080824
ENST00000216281	43.4668	53.6465	-0.303571	0.840751	ENSG00000080824
ENST00000216281	28.8591	69.9538	-1.27738	0.280641	ENSG00000080824
ENST00000216281	10.6573	31.9657	-1.58468	0.0438347	ENSG00000080824
ENST00000216281	4.57268	24.1094	-2.39849	0.0849423	ENSG00000080824
ENST00000216281	2.92963	24.6757	-3.0743	0.0976867	ENSG00000080824
ENST00000216281	3.30409	19.2585	-2.54317	0.132747	ENSG00000080824
ENST00000216281	31.1317	11.6318	1.42031	0.165183	ENSG00000080824
ENST00000216281	87.1386	97.2199	-0.157941	0.523216	ENSG00000080824
ENST00000216297	22.0366	19.5467	0.172973	0.793152	ENSG00000092201
ENST00000216297	42.6055	17.4828	1.2851	0.259369	ENSG00000092201
ENST00000216297	2.93697	8.39116	-1.51454	0.347908	ENSG00000092201
ENST00000216455	57.7235	24.0154	1.2652	0.259843	ENSG00000100567
ENST00000216479	17.9286	17.6111	0.0257786	0.982481	ENSG00000100591
ENST00000216484	31.6828	0.366562	6.4335	0.302834	ENSG00000100596
ENST00000216714	72.2682	25.7019	1.49148	0.189713	ENSG00000100823
ENST00000216714	37.7835	18.9491	0.995629	0.25881	ENSG00000100823
ENST00000216714	3.93618	6.88453	-0.806563	0.50537	ENSG00000100823
ENST00000216714	16.532	22.7645	-0.461524	0.674607	ENSG00000100823
ENST00000216727	20.4998	5.26389	1.96141	0.34693	ENSG00000100836
ENST00000217026	52.6241	16.868	1.64143	0.234425	ENSG00000101057
ENST00000217026	1.46848	11.127	-2.92167	0.087491	ENSG00000101057
ENST00000217426	70.6301	40.7151	0.79472	0.0097729	ENSG00000101444
ENST00000217426	1.19163	12.7787	-3.42274	0.0149405	ENSG00000101444
ENST00000217426	27.4029	16.8693	0.699927	0.65114	ENSG00000101444
ENST00000217455	9.53908	8.13457	0.229785	0.837766	ENSG00000101473
ENST00000217456	37.1036	2.35345	3.97871	0.185201	ENSG00000101474
ENST00000217515	31.5921	31.725	-0.00605721	0.995484	ENSG00000091164
ENST00000217652	14.8111	10.6092	0.481371	0.684704	ENSG00000101608
ENST00000217958	39.8876	14.0452	1.50586	0.345552	ENSG00000101843
ENST00000217958	27.4029	11.4193	1.26285	0.507029	ENSG00000101843
ENST00000217958	25.0617	20.5194	0.288498	0.858626	ENSG00000101843
ENST00000217971	70.5632	12.8085	2.46181	0.078147	ENSG00000101856
ENST00000217971	1.10136	26.1066	-4.56706	0.0766577	ENSG00000101856
ENST00000218348	30.149	2.84819	3.40399	0.284681	ENSG00000102226
ENST00000218388	28.1224	7.1374	1.97825	0.149369	ENSG00000102265
ENST00000219097	28.1078	6.77083	2.05356	0.230382	ENSG00000091651
ENST00000219097	14.102	1.09969	3.68073	0.144733	ENSG00000091651
ENST00000219169	90.9045	8.88143	3.35549	0.0986115	ENSG00000102898
ENST00000219252	45.7093	13.4662	1.76315	0.342081	ENSG00000102978
ENST00000219302	39.4092	27.7683	0.505095	0.505777	ENSG00000103024
ENST00000219302	33.852	8.54524	1.98605	0.313175	ENSG00000103024
ENST00000219479	33.2425	10.3567	1.68246	0.242467	ENSG00000103202
ENST00000219479	25.4768	2.36471	3.42945	0.0168415	ENSG00000103202
ENST00000219782	55.4833	15.7855	1.81346	0.122559	ENSG00000103495
ENST00000219782	20.6396	11.1699	0.885806	0.253535	ENSG00000103495
ENST00000219782	27.1722	5.45722	2.31589	0.204778	ENSG00000103495
ENST00000219782	22.883	11.5831	0.982252	0.542194	ENSG00000103495
ENST00000219782	59.9123	5.55279	3.43157	0.0704631	ENSG00000103495
ENST00000219782	37.013	11.4764	1.68936	0.433745	ENSG00000103495
ENST00000219782	31.9107	17.6371	0.855429	0.406086	ENSG00000103495
ENST00000219782	33.508	12.113	1.46796	0.490794	ENSG00000103495
ENST00000220003	33.617	12.8057	1.3924	0.17085	ENSG00000103653
ENST00000220562	35.5681	2.19937	4.01542	0.305955	ENSG00000012232
ENST00000220584	61.2886	2.14097	4.83928	0.0509574	ENSG00000079459
ENST00000220849	45.0575	26.008	0.792815	0.351559	ENSG00000104408
ENST00000220849	40.6972	17.7461	1.19743	0.251944	ENSG00000104408
ENST00000220849	33.6043	13.7684	1.28728	0.243681	ENSG00000104408
ENST00000220913	9.49092	17.2703	-0.863676	0.478619	ENSG00000104472
ENST00000221114	15.684	1.09969	3.83413	0.0671839	ENSG00000104671
ENST00000221130	14.6727	3.54882	2.04773	0.283809	ENSG00000104687
ENST00000221130	27.5519	9.13857	1.59211	0.40779	ENSG00000104687
ENST00000221138	15.7931	1.09969	3.84413	0.0271139	ENSG00000104695
ENST00000221138	3.90625	15.911	-2.02616	0.0365539	ENSG00000104695
ENST00000221232	8.26157	9.85473	-0.2544	0.840414	ENSG00000088038
ENST00000221233	32.2447	7.07899	2.18745	0.0246798	ENSG00000077348
ENST00000221418	26.5636	3.00953	3.14184	0.129534	ENSG00000104823
ENST00000221419	107.638	32.3354	1.735	0.330112	ENSG00000104824
ENST00000221419	9.23888	3.79742	1.2827	0.367278	ENSG00000104824
ENST00000221419	11.9052	16.7917	-0.49616	0.421156	ENSG00000104824
ENST00000221419	6.07695	19.8055	-1.70448	0.11733	ENSG00000104824
ENST00000221419	10.2243	25.8098	-1.33591	0.0748271	ENSG00000104824
ENST00000221486	35.3855	14.1393	1.32344	0.142837	ENSG00000104889
ENST00000221566	24.0734	14.4888	0.732498	0.505932	ENSG00000104969
ENST00000221566	23.7062	14.4888	0.710327	0.520142	ENSG00000104969
ENST00000221566	39.9969	NA	6.32181	0.278665	ENSG00000104969
ENST00000221801	83.3704	60.0798	0.472656	0.389639	ENSG00000105202
ENST00000221801	21.5775	13.7706	0.647934	0.603755	ENSG00000105202
ENST00000221801	44.6391	9.7419	2.19603	0.046972	ENSG00000105202
ENST00000221801	40.9562	20.8314	0.975326	0.368692	ENSG00000105202
ENST00000221801	14.1251	28.4418	-1.00975	0.325222	ENSG00000105202
ENST00000221855	42.63	7.78408	2.45327	0.24129	ENSG00000105254
ENST00000221855	41.6455	33.5435	0.312129	0.598687	ENSG00000105254
ENST00000221859	28.3489	6.85727	2.04759	0.0636988	ENSG00000105258
ENST00000221859	48.9501	19.7207	1.3116	0.0389047	ENSG00000105258
ENST00000221930	15.426	7.71644	0.999353	0.305162	ENSG00000105329
ENST00000222005	72.4615	73.2468	-0.0155493	0.9899	ENSG00000105401
ENST00000222005	40.3304	1.09969	5.1967	0.234722	ENSG00000105401
ENST00000222005	27.2163	21.8446	0.317192	0.816484	ENSG00000105401
ENST00000222008	343.219	122.464	1.48677	0.243407	ENSG00000105404
ENST00000222008	27.8643	5.09211	2.45209	0.0229809	ENSG00000105404
ENST00000222032	14.0769	8.31567	0.759425	0.519332	ENSG00000105427
ENST00000222247	125.554	65.8401	0.931272	0.139402	ENSG00000105640
ENST00000222247	19.19	19.6393	-0.0333914	0.974232	ENSG00000105640
ENST00000222247	55.6886	14.1679	1.97475	0.390119	ENSG00000105640
ENST00000222247	69.9881	17.8351	1.97239	0.237269	ENSG00000105640
ENST00000222247	73.7113	41.889	0.815315	0.431911	ENSG00000105640
ENST00000222284	85.2903	11.3162	2.91399	0.0113519	ENSG00000105677
ENST00000222284	39.3918	5.14722	2.93603	0.126618	ENSG00000105677
ENST00000222553	58.3827	11.8443	2.30135	0.029696	ENSG00000105835
ENST00000222690	10.502	23.1968	-1.14326	0.490846	ENSG00000105968
ENST00000222690	13.8402	19.0006	-0.457177	0.579569	ENSG00000105968
ENST00000222693	33.0229	10.3625	1.67209	0.266769	ENSG00000105971
ENST00000222753	31.4708	11.4665	1.45658	0.290302	ENSG00000106031
ENST00000223023	18.0146	13.4947	0.416772	0.671438	ENSG00000106299
ENST00000223029	17.6808	10.0838	0.810147	0.494987	ENSG00000106305
ENST00000223129	26.6072	19.6564	0.436815	0.741742	ENSG00000106399
ENST00000223321	15.3371	31.5846	-1.0422	0.216169	ENSG00000106588
ENST00000223321	2.27982	25.124	-3.46207	0.0927806	ENSG00000106588
ENST00000223641	68.2871	16.801	2.02307	0.0769558	ENSG00000106803
ENST00000224073	64.0674	18.7879	1.76979	0.022077	ENSG00000107223
ENST00000225174	63.2247	12.7601	2.30885	0.0403009	ENSG00000108179
ENST00000225174	0.734242	21.4566	-4.86902	0.023611	ENSG00000108179
ENST00000225308	46.2145	14.0781	1.71489	0.058329	ENSG00000013306
ENST00000225308	17.5194	5.79385	1.59636	0.261078	ENSG00000013306
ENST00000225308	60.2648	3.7613	4.00201	0.089725	ENSG00000013306
ENST00000225308	4.77257	19.5511	-2.03441	0.124101	ENSG00000013306
ENST00000225388	21.1951	7.00195	1.5979	0.0234211	ENSG00000108256
ENST00000225402	31.6533	2.10059	3.91349	0.038744	ENSG00000108270
ENST00000225426	87.7214	28.2715	1.63358	8.2e-05	ENSG00000108294
ENST00000225430	262.678	193.913	0.437882	0.263716	ENSG00000108298
ENST00000225430	6.82992	15.6198	-1.19344	0.158275	ENSG00000108298
ENST00000225430	31.2581	67.3595	-1.10765	0.155798	ENSG00000108298
ENST00000225504	22.9326	19.3204	0.247273	0.809879	ENSG00000213246
ENST00000225504	39.6504	16.6577	1.25114	0.471768	ENSG00000213246
ENST00000225525	14.8593	16.8109	-0.17803	0.810075	ENSG00000213977
ENST00000225567	32.5953	5.96067	2.45112	0.31387	ENSG00000108433
ENST00000225603	185.754	61.1878	1.60207	0.166555	ENSG00000108468
ENST00000225603	0.734242	9.35541	-3.67147	0.151085	ENSG00000108468
ENST00000225603	5.84478	13.0226	-1.15579	0.225797	ENSG00000108468
ENST00000225655	415.68	188.156	1.14354	0.306454	ENSG00000108518
ENST00000225655	64.8633	64.4247	0.00978909	0.992592	ENSG00000108518
ENST00000225665	19.7642	10.2426	0.948309	0.456427	ENSG00000108528
ENST00000225698	308.452	126.18	1.28956	0.00372429	ENSG00000108561
ENST00000225698	1.8356	34.1853	-4.21905	0.0223809	ENSG00000108561
ENST00000225698	39.6504	29.6194	0.42079	0.75377	ENSG00000108561
ENST00000225698	35.1827	61.5346	-0.806533	0.177936	ENSG00000108561
ENST00000225724	5.04202	27.7937	-2.46268	0.288641	ENSG00000108587
ENST00000225726	19.0782	19.347	-0.0201877	0.981307	ENSG00000108588
ENST00000225726	20.3266	2.93249	2.79317	0.0313955	ENSG00000108588
ENST00000225726	31.5821	1.46625	4.42891	0.133696	ENSG00000108588
ENST00000225777	18.2513	7.33714	1.31471	0.400652	ENSG00000108639
ENST00000225972	34.6653	9.40107	1.8826	0.180103	ENSG00000108829
ENST00000225972	0.367121	14.9309	-5.3459	0.144032	ENSG00000108829
ENST00000225972	40.3261	4.99642	3.01275	0.302218	ENSG00000108829
ENST00000226004	47.4	5.44003	3.1232	0.0126675	ENSG00000108861
ENST00000226230	37.7078	21.6365	0.801397	0.322248	ENSG00000109084
ENST00000227266	14.0758	12.5198	0.169013	0.890405	ENSG00000109861
ENST00000227378	31.0228	42.4807	-0.453477	0.610174	ENSG00000109971
ENST00000227378	23.7062	26.8232	-0.178212	0.844495	ENSG00000109971
ENST00000227378	6.67305	26.1579	-1.97083	0.166554	ENSG00000109971
ENST00000227378	7.55814	16.567	-1.13221	0.0820765	ENSG00000109971
ENST00000227378	12.412	24.9554	-1.00761	0.250708	ENSG00000109971
ENST00000227378	9.0682	14.1739	-0.644349	0.345635	ENSG00000109971
ENST00000227520	28.928	21.7461	0.41171	0.699497	ENSG00000110104
ENST00000227524	11.2674	14.9154	-0.404642	0.589165	ENSG00000110107
ENST00000227524	18.1972	16.4322	0.14719	0.863006	ENSG00000110107
ENST00000227524	14.9786	13.4558	0.154673	0.843119	ENSG00000110107
ENST00000228136	59.7401	32.5578	0.875695	0.191768	ENSG00000110696
ENST00000228506	13.3952	1.17673	3.50887	0.133054	ENSG00000110917
ENST00000228740	32.4693	30.3513	0.0973184	0.876005	ENSG00000111144
ENST00000228741	22.8716	1.77441	3.68815	0.117106	ENSG00000111145
ENST00000228825	160.641	65.9917	1.28349	0.191997	ENSG00000111229
ENST00000228825	4.40545	25.8056	-2.55032	0.0871875	ENSG00000111229
ENST00000228825	4.40545	25.4391	-2.52968	0.0954117	ENSG00000111229
ENST00000228827	16.775	7.07899	1.2447	0.383585	ENSG00000111231
ENST00000228862	18.3295	4.43602	2.04683	0.22995	ENSG00000111266
ENST00000228872	31.0934	0.733124	5.40641	0.19972	ENSG00000111276
ENST00000229043	10.7723	15.9166	-0.563207	0.593716	ENSG00000111445
ENST00000229214	11.7418	13.2807	-0.177679	0.81687	ENSG00000111615
ENST00000229238	67.4788	38.393	0.813592	0.100378	ENSG00000111639
ENST00000229238	20.5511	9.62293	1.09467	0.11566	ENSG00000111639
ENST00000229239	299.622	275.276	0.122267	0.721881	ENSG00000111640
ENST00000229239	8.43119	23.1812	-1.45915	0.0437272	ENSG00000111640
ENST00000229239	16.6941	29.0487	-0.799141	0.433412	ENSG00000111640
ENST00000229239	15.7084	38.7738	-1.30354	0.0433054	ENSG00000111640
ENST00000229266	19.2965	10.4964	0.878447	0.448037	ENSG00000111666
ENST00000229270	4.85205	11.2535	-1.21371	0.251836	ENSG00000111669
ENST00000229379	74.6039	20.7719	1.84461	0.046128	ENSG00000111775
ENST00000229379	16.653	45.1384	-1.43857	0.0648643	ENSG00000111775
ENST00000229390	65.6231	9.61355	2.77106	0.321733	ENSG00000111786
ENST00000229390	37.4937	20.0174	0.905395	0.121583	ENSG00000111786
ENST00000229390	33.323	17.1619	0.957307	0.188682	ENSG00000111786
ENST00000229390	36.0838	46.0296	-0.351208	0.517613	ENSG00000111786
ENST00000229390	3.67121	17.8978	-2.28546	0.0219364	ENSG00000111786
ENST00000229390	16.0509	30.9561	-0.947569	0.293677	ENSG00000111786
ENST00000229563	41.4999	31.2699	0.408335	0.52258	ENSG00000111843
ENST00000229633	61.2993	35.8824	0.772593	0.247027	ENSG00000111911
ENST00000229795	17.1946	4.87962	1.81711	0.226705	ENSG00000112062
ENST00000229854	60.7255	20.8192	1.54439	0.378056	ENSG00000112118
ENST00000229854	38.4392	7.1374	2.42911	0.155779	ENSG00000112118
ENST00000229854	8.93852	21.351	-1.25619	0.0668175	ENSG00000112118
ENST00000230050	202.606	84.1231	1.2681	0.156334	ENSG00000112306
ENST00000230050	81.0612	50.7722	0.674971	0.413739	ENSG00000112306
ENST00000230056	58.1972	13.0906	2.15242	0.0752306	ENSG00000112312
ENST00000230056	53.8578	11.8117	2.18894	0.187418	ENSG00000112312
ENST00000230085	88.4781	7.1374	3.63185	0.327361	ENSG00000112335
ENST00000230085	30.8247	2.58457	3.57609	0.289731	ENSG00000112335
ENST00000230085	12.7383	11.1696	0.189601	0.852924	ENSG00000112335
ENST00000230340	39.2081	9.63219	2.02521	0.139932	ENSG00000112578
ENST00000230431	57.4978	5.48569	3.38976	0.124638	ENSG00000112667
ENST00000230461	60.418	11.3081	2.41762	0.36073	ENSG00000112697
ENST00000230895	115.05	22.3867	2.36155	0.11058	ENSG00000112977
ENST00000231498	106.624	51.2599	1.05662	0.0392789	ENSG00000113569
ENST00000231498	26.568	20.4939	0.374497	0.826829	ENSG00000113569
ENST00000231498	1.8356	11.7188	-2.6745	0.0835478	ENSG00000113569
ENST00000231498	1.10136	11.5548	-3.39113	0.152918	ENSG00000113569
ENST00000231498	7.0961	13.2943	-0.905709	0.324145	ENSG00000113569
ENST00000231512	43.0552	25.3434	0.764577	0.51377	ENSG00000113583
ENST00000231512	70.6242	29.7508	1.24723	0.207533	ENSG00000113583
ENST00000231512	2.56985	11.1882	-2.12223	0.235234	ENSG00000113583
ENST00000231572	7.19793	22.8502	-1.66655	0.0442642	ENSG00000113643
ENST00000232424	51.1592	15.5472	1.71834	0.279099	ENSG00000114315
ENST00000232496	36.4932	10.6064	1.7827	0.378258	ENSG00000114383
ENST00000232607	21.2665	12.6846	0.745505	0.411238	ENSG00000114491
ENST00000233057	22.8757	1.46625	3.96361	0.270881	ENSG00000055332
ENST00000233078	9.24826	2.55402	1.85641	0.180736	ENSG00000071626
ENST00000233114	8.44378	25.0467	-1.56866	0.261385	ENSG00000014641
ENST00000233143	52.9042	35.75	0.565439	0.385444	ENSG00000034510
ENST00000233143	13.1621	16.463	-0.322832	0.674758	ENSG00000034510
ENST00000233190	27.2454	10.5321	1.37122	0.321626	ENSG00000023228
ENST00000233468	48.6587	22.5591	1.10899	0.00566496	ENSG00000115128
ENST00000233609	19.1507	24.8613	-0.37651	0.729769	ENSG00000115268
ENST00000233627	24.0673	2.87409	3.0659	0.302868	ENSG00000115286
ENST00000233809	20.203	1.62033	3.64021	0.133621	ENSG00000115457
ENST00000233838	11.5131	6.69379	0.782382	0.545229	ENSG00000115486
ENST00000233893	106.351	65.2427	0.704946	0.105695	ENSG00000115541
ENST00000233893	24.6902	25.6143	-0.0530125	0.942482	ENSG00000115541
ENST00000233893	19.0028	34.171	-0.84656	0.363069	ENSG00000115541
ENST00000234111	20.926	11.7859	0.828233	0.616565	ENSG00000115758
ENST00000234111	46.4786	11.7859	1.97951	0.158842	ENSG00000115758
ENST00000234111	104.94	18.7037	2.48817	0.17388	ENSG00000115758
ENST00000234111	32.8702	14.8256	1.14869	0.558152	ENSG00000115758
ENST00000234111	8.25719	23.5205	-1.5102	0.0950175	ENSG00000115758
ENST00000234111	15.3462	17.959	-0.226831	0.868298	ENSG00000115758
ENST00000234115	0.734242	16.6627	-4.50422	0.0298624	ENSG00000115762
ENST00000234115	9.01635	10.124	-0.167162	0.909954	ENSG00000115762
ENST00000234160	6.37342	18.0805	-1.50429	0.245511	ENSG00000115806
ENST00000234198	1.10136	14.7426	-3.74263	0.115443	ENSG00000115844
ENST00000234301	25.0363	14.0623	0.832188	0.511662	ENSG00000115944
ENST00000234301	23.2698	3.11242	2.90235	0.193792	ENSG00000115944
ENST00000234301	38.5136	6.49995	2.56687	0.259968	ENSG00000115944
ENST00000234310	5.54892	19.6738	-1.826	0.160751	ENSG00000221823
ENST00000234590	534.994	329.063	0.701156	0.0236499	ENSG00000074800
ENST00000234590	43.6413	9.64493	2.17785	0.422198	ENSG00000074800
ENST00000234590	9.22012	23.2394	-1.33371	0.246446	ENSG00000074800
ENST00000234590	13.439	24.3491	-0.857447	0.217736	ENSG00000074800
ENST00000234590	31.1453	16.1334	0.948968	0.402584	ENSG00000074800
ENST00000234590	27.107	21.09	0.362104	0.705737	ENSG00000074800
ENST00000234590	20.7757	24.1952	-0.219828	0.85316	ENSG00000074800
ENST00000234590	13.2524	23.3379	-0.81642	0.241929	ENSG00000074800
ENST00000234590	13.2524	18.4582	-0.478013	0.563025	ENSG00000074800
ENST00000234590	34.4538	15.2362	1.17716	0.430161	ENSG00000074800
ENST00000234590	17.0183	8.01186	1.08688	0.242327	ENSG00000074800
ENST00000234590	21.7917	7.91813	1.46055	0.269377	ENSG00000074800
ENST00000234590	71.9346	120.723	-0.746947	0.307968	ENSG00000074800
ENST00000234800	39.6158	2.64297	3.90584	0.26178	ENSG00000189339
ENST00000234875	55.6738	33.9157	0.715046	0.239735	ENSG00000116251
ENST00000234875	24.8387	31.1901	-0.328495	0.786701	ENSG00000116251
ENST00000234875	6.76987	20.4423	-1.59436	0.260585	ENSG00000116251
ENST00000235835	53.8428	1.62033	5.05439	0.0892484	ENSG00000053371
ENST00000236051	66.9487	2.43049	4.78374	0.0596714	ENSG00000117395
ENST00000236051	16.1412	2.95113	2.45141	0.203336	ENSG00000117395
ENST00000236051	56.913	2.06393	4.78529	0.131152	ENSG00000117395
ENST00000236051	1.8356	27.0936	-3.88362	0.147568	ENSG00000117395
ENST00000236671	33.1551	34.07	-0.0392746	0.970605	ENSG00000117984
ENST00000237500	56.622	29.9891	0.916924	0.13603	ENSG00000118680
ENST00000237530	11.6315	23.6628	-1.02459	0.37469	ENSG00000118705
ENST00000237530	3.67121	13.4304	-1.87118	0.200805	ENSG00000118705
ENST00000237654	0.734242	19.9276	-4.76237	0.134322	ENSG00000118816
ENST00000237654	5.62751	13.8108	-1.29523	0.102278	ENSG00000118816
ENST00000237889	15.6838	24.5932	-0.648983	0.372332	ENSG00000119013
ENST00000238081	84.6225	30.2605	1.4836	0.334654	ENSG00000134308
ENST00000238688	34.5522	29.586	0.223864	0.779456	ENSG00000119705
ENST00000239231	50.2387	4.21919	3.57376	0.0713695	ENSG00000120137
ENST00000239457	21.3324	14.4448	0.562492	0.558736	ENSG00000117593
ENST00000239457	10.7061	4.12395	1.37634	0.344209	ENSG00000117593
ENST00000239878	20.4756	5.53571	1.88706	0.268853	ENSG00000120686
ENST00000240185	15.2342	26.4204	-0.794343	0.0486337	ENSG00000120948
ENST00000240328	54.9572	1.25377	5.45397	0.098371	ENSG00000121068
ENST00000240851	31.6553	6.92491	2.19258	0.346104	ENSG00000114354
ENST00000240922	82.9474	28.5185	1.5403	0.345772	ENSG00000121579
ENST00000240922	6.87897	19.424	-1.49758	0.106321	ENSG00000121579
ENST00000240922	8.20903	9.87605	-0.266723	0.818137	ENSG00000121579
ENST00000241600	33.5224	9.70333	1.78857	0.0334461	ENSG00000122140
ENST00000241600	15.088	5.74819	1.39222	0.316452	ENSG00000122140
ENST00000241600	13.0909	2.21801	2.56122	0.0136628	ENSG00000122140
ENST00000242576	179.381	49.6073	1.8544	0.24607	ENSG00000076248
ENST00000242719	19.2443	1.77441	3.43902	0.16543	ENSG00000123091
ENST00000242784	44.6249	6.19179	2.84942	0.281565	ENSG00000123144
ENST00000242784	10.496	13.4034	-0.352768	0.791125	ENSG00000123144
ENST00000242827	17.8385	4.06511	2.13363	0.0649897	ENSG00000123179
ENST00000242848	45.9714	5.68543	3.01539	0.213941	ENSG00000123200
ENST00000243253	25.5479	24.6031	0.0543641	0.957616	ENSG00000058262
ENST00000243501	19.4392	6.60402	1.55755	0.369983	ENSG00000123739
ENST00000243563	24.6084	7.83914	1.65038	0.0865432	ENSG00000077312
ENST00000243563	73.5086	24.9411	1.55939	0.0152572	ENSG00000077312
ENST00000243563	30.8958	24.2123	0.351669	0.267544	ENSG00000077312
ENST00000243563	35.6684	25.7556	0.469759	0.0695551	ENSG00000077312
ENST00000244020	55.6553	24.1853	1.20239	0.13345	ENSG00000124193
ENST00000244496	19.1686	3.68426	2.3793	0.0357327	ENSG00000124541
ENST00000244520	38.2297	52.9803	-0.470761	0.478371	ENSG00000124562
ENST00000244520	29.9622	14.0769	1.08981	0.172072	ENSG00000124562
ENST00000244534	38.1685	58.7915	-0.623228	0.512333	ENSG00000124575
ENST00000244661	86.9348	142.248	-0.710402	0.0070832	ENSG00000124693
ENST00000244711	23.8447	7.9662	1.5817	0.307326	ENSG00000124733
ENST00000244745	85.687	26.6762	1.68352	0.0293489	ENSG00000124766
ENST00000244763	3.30409	21.9316	-2.73069	0.0212146	ENSG00000124783
ENST00000245206	38.3326	37.4931	0.0319483	0.964292	ENSG00000125166
ENST00000245206	2.93697	28.9037	-3.29886	0.0554952	ENSG00000125166
ENST00000245206	4.40545	14.6998	-1.73843	0.359079	ENSG00000125166
ENST00000245323	22.4183	5.60839	1.99902	0.336311	ENSG00000125266
ENST00000245323	1.10136	15.8554	-3.84761	0.202844	ENSG00000125266
ENST00000245539	33.2226	3.16362	3.39252	0.172712	ENSG00000125445
ENST00000245539	23.9266	11.5063	1.05619	0.101409	ENSG00000125445
ENST00000245816	10.8691	15.9082	-0.549529	0.689797	ENSG00000125656
ENST00000245816	18.4825	18.2759	0.0162197	0.988543	ENSG00000125656
ENST00000246071	28.6615	13.7299	1.06179	0.422334	ENSG00000125870
ENST00000246229	35.0918	8.9118	1.97734	0.285773	ENSG00000126003
ENST00000246229	35.0918	8.17868	2.10119	0.273598	ENSG00000126003
ENST00000246548	199.032	35.6873	2.47952	0.357586	ENSG00000126261
ENST00000246548	13.9447	10.3923	0.424197	0.587854	ENSG00000126261
ENST00000246548	2.93697	26.2704	-3.16104	0.0149699	ENSG00000126261
ENST00000246548	4.77257	26.2704	-2.4606	0.0346434	ENSG00000126261
ENST00000246554	88.8441	52.8803	0.748546	0.191835	ENSG00000126267
ENST00000246785	9.9062	29.8008	-1.58895	0.265532	ENSG00000126453
ENST00000246868	25.6993	11.1298	1.2073	0.177898	ENSG00000126524
ENST00000246868	25.9511	10.6676	1.28256	0.405928	ENSG00000126524
ENST00000246957	47.1524	18.1088	1.38064	0.0117741	ENSG00000126602
ENST00000246957	43.0125	8.64662	2.31455	0.0676885	ENSG00000126602
ENST00000247655	235.58	93.7811	1.32885	0.148246	ENSG00000127184
ENST00000247655	6.46975	23.2195	-1.84356	0.172604	ENSG00000127184
ENST00000247665	27.1909	31.8505	-0.228193	0.809448	ENSG00000054148
ENST00000247843	28.1894	13.2823	1.08565	0.206506	ENSG00000127337
ENST00000247843	8.43772	15.2692	-0.855696	0.399992	ENSG00000127337
ENST00000247866	48.758	25.1491	0.955132	0.478023	ENSG00000090266
ENST00000247866	13.2366	16.8876	-0.35143	0.7391	ENSG00000090266
ENST00000247970	12.4239	10.5679	0.23342	0.846978	ENSG00000127445
ENST00000248089	25.0102	16.5914	0.592083	0.643959	ENSG00000103145
ENST00000248098	26.7774	10.7903	1.31128	0.257386	ENSG00000206053
ENST00000248378	2.06652	14.8806	-2.84815	0.00172287	ENSG00000127774
ENST00000248566	18.9773	13.4448	0.497226	0.7502	ENSG00000127922
ENST00000248879	19.1251	7.30576	1.38836	0.284568	ENSG00000128185
ENST00000248879	25.0945	5.22755	2.26316	0.132547	ENSG00000128185
ENST00000248958	31.2443	5.01506	2.63925	0.282415	ENSG00000128228
ENST00000248958	23.8072	4.6485	2.35656	0.235364	ENSG00000128228
ENST00000248958	14.8637	0.366562	5.3416	0.0467242	ENSG00000128228
ENST00000248958	39.2416	0.733124	5.74219	0.0783279	ENSG00000128228
ENST00000249014	20.7169	2.27641	3.18597	0.190189	ENSG00000128283
ENST00000249014	15.6838	8.87762	0.821031	0.54404	ENSG00000128283
ENST00000249014	15.6838	4.57146	1.77855	0.253355	ENSG00000128283
ENST00000249289	42.2246	22.9496	0.879618	0.540704	ENSG00000128524
ENST00000249289	9.76777	16.9371	-0.794083	0.356781	ENSG00000128524
ENST00000249289	10.7307	15.6063	-0.54038	0.549627	ENSG00000128524
ENST00000249299	10.1349	10.9145	-0.106919	0.91921	ENSG00000128534
ENST00000249299	18.7027	16.3732	0.19191	0.843935	ENSG00000128534
ENST00000249364	16.737	3.1908	2.39105	0.210029	ENSG00000128595
ENST00000249364	15.2716	3.4017	2.16652	0.21132	ENSG00000128595
ENST00000249396	55.8424	4.75257	3.55458	0.169575	ENSG00000068903
ENST00000249750	57.3549	17.015	1.75311	0.415841	ENSG00000128918
ENST00000249750	62.7172	10.0301	2.64452	0.280462	ENSG00000128918
ENST00000249806	14.0929	1.09969	3.67981	0.113473	ENSG00000128973
ENST00000249806	27.4533	23.1726	0.24456	0.699447	ENSG00000128973
ENST00000249822	38.3369	9.27837	2.04679	0.222127	ENSG00000128989
ENST00000249822	16.6384	7.76229	1.09996	0.432827	ENSG00000128989
ENST00000249822	10.3682	15.6109	-0.590389	0.655096	ENSG00000128989
ENST00000249822	8.55335	18.0863	-1.08034	0.275501	ENSG00000128989
ENST00000249822	8.75668	12.9471	-0.564179	0.512762	ENSG00000128989
ENST00000249822	5.50681	12.6217	-1.19661	0.44453	ENSG00000128989
ENST00000250340	17.2427	1.62033	3.41163	0.0420168	ENSG00000105472
ENST00000250457	31.1222	4.56332	2.76979	0.0148005	ENSG00000129521
ENST00000250457	31.1222	4.56332	2.76979	0.0148005	ENSG00000129521
ENST00000250457	16.0987	NA	5.00887	0.11664	ENSG00000129521
ENST00000250495	112.933	42.2106	1.41979	0.223812	ENSG00000129559
ENST00000250495	35.1211	28.7453	0.289013	0.837252	ENSG00000129559
ENST00000250495	32.9036	28.7453	0.194921	0.854676	ENSG00000129559
ENST00000250495	34.005	21.7632	0.643855	0.523701	ENSG00000129559
ENST00000250495	11.0076	21.7632	-0.983396	0.129937	ENSG00000129559
ENST00000250498	71.1879	64.8948	0.133529	0.762962	ENSG00000129562
ENST00000250498	1.8356	25.8584	-3.81631	0.183049	ENSG00000129562
ENST00000250559	23.977	14.1695	0.758867	0.610362	ENSG00000127314
ENST00000251047	2.20273	18.6468	-3.08157	0.174511	ENSG00000074695
ENST00000251166	21.1554	0.190612	6.79424	0.0867419	ENSG00000262246
ENST00000251195	11.0076	29.3243	-1.4136	0.218323	ENSG00000092853
ENST00000251289	43.9009	6.48131	2.75989	0.0704211	ENSG00000065268
ENST00000251413	62.2523	22.5193	1.46696	0.0995208	ENSG00000131462
ENST00000251453	1627.63	797.258	1.02966	0.124863	ENSG00000105193
ENST00000251527	6.44574	14.5154	-1.17117	0.191283	ENSG00000117868
ENST00000251636	16.8273	0.733124	4.5206	0.177003	ENSG00000067248
ENST00000251849	20.7231	12.5563	0.722827	0.51885	ENSG00000132155
ENST00000251968	30.5495	35.85	-0.230825	0.857743	ENSG00000074319
ENST00000251968	21.5581	36.6788	-0.766719	0.633227	ENSG00000074319
ENST00000252487	4.12859	11.5377	-1.48263	0.0657678	ENSG00000130204
ENST00000252603	47.5681	12.716	1.90335	0.29351	ENSG00000130313
ENST00000252816	49.8182	16.6982	1.57698	0.137372	ENSG00000130520
ENST00000252816	18.312	11.0659	0.726662	0.364511	ENSG00000130520
ENST00000252816	15.4503	34.8864	-1.17503	0.406284	ENSG00000130520
ENST00000252816	3.1792	10.5985	-1.73712	0.298146	ENSG00000130520
ENST00000252818	4.81467	13.7259	-1.51139	0.287027	ENSG00000130522
ENST00000252934	92.3421	6.72641	3.77908	0.191418	ENSG00000130638
ENST00000252934	69.5651	3.91121	4.15267	0.283426	ENSG00000130638
ENST00000252936	32.1336	11.2938	1.50855	0.318096	ENSG00000130640
ENST00000253003	41.4547	26.1607	0.664134	0.379271	ENSG00000130706
ENST00000253023	74.808	9.76483	2.93753	0.317336	ENSG00000130725
ENST00000253023	500.379	52.0179	3.26594	0.185995	ENSG00000130725
ENST00000253023	253.394	28.9907	3.12772	0.242306	ENSG00000130725
ENST00000253023	46.5526	13.9082	1.74292	0.355414	ENSG00000130725
ENST00000253023	5.50075	12.7728	-1.21538	0.33307	ENSG00000130725
ENST00000253023	15.1301	28.9292	-0.935104	0.247708	ENSG00000130725
ENST00000253039	49.8023	30.2814	0.71778	0.340168	ENSG00000130741
ENST00000253039	35.2303	13.7886	1.35334	0.56747	ENSG00000130741
ENST00000253039	1.8356	22.1854	-3.59528	0.119223	ENSG00000130741
ENST00000253108	19.0972	9.90307	0.947411	0.0886006	ENSG00000130811
ENST00000253329	39.9672	15.6985	1.34819	0.02943	ENSG00000131013
ENST00000253413	34.701	69.5206	-1.00246	0.167007	ENSG00000131100
ENST00000253457	11.3265	4.41738	1.35844	0.332433	ENSG00000131148
ENST00000253462	40.5753	31.7592	0.353429	0.623695	ENSG00000131153
ENST00000253686	20.7041	7.71799	1.42362	0.0180421	ENSG00000131368
ENST00000253686	23.1021	9.14293	1.3373	0.150923	ENSG00000131368
ENST00000253788	236.158	105.617	1.16091	0.00867711	ENSG00000131469
ENST00000253788	35.9581	29.3666	0.292138	0.788709	ENSG00000131469
ENST00000253794	39.1301	42.3484	-0.11403	0.902553	ENSG00000131475
ENST00000253814	64.7627	30.7965	1.0724	0.359036	ENSG00000131507
ENST00000254190	11.465	0.733124	3.96703	0.13755	ENSG00000131873
ENST00000254190	22.4814	NA	5.49066	0.165921	ENSG00000131873
ENST00000254190	0.367121	15.9439	-5.4406	0.0925315	ENSG00000131873
ENST00000254322	13.1621	13.6488	-0.0523846	0.960596	ENSG00000132002
ENST00000254322	64.6536	4.87527	3.72918	0.314542	ENSG00000132002
ENST00000254508	22.4769	3.24066	2.79409	0.0035584	ENSG00000132182
ENST00000254719	17.9286	13.5404	0.404994	0.747057	ENSG00000132383
ENST00000254799	40.9216	18.9376	1.11161	0.0259348	ENSG00000132463
ENST00000254799	46.3598	11.8045	1.97353	0.178999	ENSG00000132463
ENST00000254806	41.2619	22.2966	0.887988	0.415944	ENSG00000132471
ENST00000254810	168.387	55.2042	1.60893	0.161755	ENSG00000132475
ENST00000254810	6.75934	9.72197	-0.524367	0.658635	ENSG00000132475
ENST00000254810	43.2384	39.6896	0.12355	0.85643	ENSG00000132475
ENST00000254810	28.4749	7.44556	1.93524	0.237064	ENSG00000132475
ENST00000254810	3.53278	46.9171	-3.73124	0.128663	ENSG00000132475
ENST00000254810	2.20273	27.6071	-3.64768	0.0178498	ENSG00000132475
ENST00000254928	70.0888	25.6544	1.44998	0.260409	ENSG00000132591
ENST00000254928	70.6846	18.5567	1.92945	0.174784	ENSG00000132591
ENST00000254928	18.3379	14.459	0.342858	0.79798	ENSG00000132591
ENST00000255390	25.8043	4.7069	2.45476	0.0317058	ENSG00000133028
ENST00000255764	46.6136	12.9912	1.84322	0.248582	ENSG00000133398
ENST00000255882	12.8853	1.62033	2.99137	0.176685	ENSG00000241973
ENST00000256015	4.81467	25.8898	-2.42687	0.189999	ENSG00000133639
ENST00000256151	12.795	8.89316	0.524812	0.665948	ENSG00000133773
ENST00000256319	56.3437	6.55835	3.10285	0.190062	ENSG00000133935
ENST00000256433	26.5469	8.06653	1.71852	0.317553	ENSG00000134049
ENST00000256441	69.7179	20.3311	1.77784	0.105677	ENSG00000134056
ENST00000256442	45.9796	25.2806	0.862959	0.0102894	ENSG00000134057
ENST00000256442	2.43142	12.5787	-2.37111	0.124908	ENSG00000134057
ENST00000256545	21.5096	13.0397	0.722073	0.542732	ENSG00000134153
ENST00000256682	28.7059	5.82523	2.30096	0.189285	ENSG00000134287
ENST00000256682	1.10136	29.2659	-4.73186	0.0647406	ENSG00000134287
ENST00000256689	39.151	23.1652	0.757095	0.497314	ENSG00000134294
ENST00000256689	21.0882	3.99242	2.4011	0.331867	ENSG00000134294
ENST00000256689	1.46848	28.3517	-4.27104	0.0624115	ENSG00000134294
ENST00000256854	0.367121	19.397	-5.72344	0.0171307	ENSG00000134440
ENST00000256897	17.2426	10.1072	0.770595	0.551792	ENSG00000134480
ENST00000257181	15.1783	8.49677	0.837019	0.476702	ENSG00000134748
ENST00000257181	13.7098	9.96302	0.46055	0.671523	ENSG00000134748
ENST00000257245	30.3524	26.4717	0.197363	0.426882	ENSG00000134809
ENST00000257262	30.7833	10.8431	1.50536	0.370694	ENSG00000134825
ENST00000257787	37.045	21.9443	0.755431	0.305908	ENSG00000135334
ENST00000257787	49.1457	9.78037	2.3291	0.316544	ENSG00000135334
ENST00000257787	32.8409	6.47851	2.34176	0.320228	ENSG00000135334
ENST00000257904	46.7978	29.6312	0.659323	0.51508	ENSG00000135446
ENST00000257904	22.0269	5.06253	2.12133	0.149429	ENSG00000135446
ENST00000257904	16.6977	12.3969	0.429673	0.708132	ENSG00000135446
ENST00000257904	3.99017	31.588	-2.98485	0.0809361	ENSG00000135446
ENST00000258145	21.6818	26.0709	-0.265959	0.79828	ENSG00000135677
ENST00000258145	10.0311	1.13489	3.14385	0.14522	ENSG00000135677
ENST00000258243	10.7789	12.6517	-0.23112	0.800873	ENSG00000135763
ENST00000258341	16.3176	1.17673	3.79358	0.14006	ENSG00000135862
ENST00000258424	26.9202	33.4438	-0.313047	0.532391	ENSG00000135940
ENST00000258424	44.0018	36.6174	0.265034	0.875454	ENSG00000135940
ENST00000258607	14.8009	9.27415	0.674395	0.503671	ENSG00000136108
ENST00000258739	69.5457	47.5986	0.547042	0.459389	ENSG00000136240
ENST00000258739	20.4272	20.3498	0.00547995	0.995254	ENSG00000136240
ENST00000258739	0.367121	10.5321	-4.8424	0.130219	ENSG00000136240
ENST00000258739	15.3316	15.4944	-0.015236	0.992305	ENSG00000136240
ENST00000258772	18.3548	10.9345	0.74727	0.0696985	ENSG00000136271
ENST00000258772	21.6589	10.722	1.01438	0.0437168	ENSG00000136271
ENST00000258821	37.3032	0.733124	5.6691	0.284744	ENSG00000136319
ENST00000258886	32.3371	2.58457	3.64519	0.293604	ENSG00000136381
ENST00000258975	10.8021	3.10522	1.79855	0.115066	ENSG00000136463
ENST00000258975	12.5896	NA	4.65416	0.0297522	ENSG00000136463
ENST00000259512	13.5483	3.68426	1.87866	0.0136806	ENSG00000136986
ENST00000259791	18.31	11.5878	0.66002	0.411841	ENSG00000137259
ENST00000259791	6.24106	21.3966	-1.77752	0.0723632	ENSG00000137259
ENST00000259818	54.2574	35.9196	0.595047	0.44737	ENSG00000137285
ENST00000259818	32.8125	11.5845	1.50205	0.236456	ENSG00000137285
ENST00000259873	63.2767	37.9292	0.738365	0.266847	ENSG00000204568
ENST00000260102	16.823	14.3192	0.232485	0.839619	ENSG00000137547
ENST00000260118	34.2504	31.661	0.113413	0.92035	ENSG00000137563
ENST00000260361	14.6682	6.26274	1.22783	0.449323	ENSG00000137806
ENST00000260379	92.027	34.5794	1.41215	0.0222771	ENSG00000137818
ENST00000260585	31.8589	5.36299	2.57059	0.163868	ENSG00000138018
ENST00000260605	17.0055	3.02817	2.48948	0.245137	ENSG00000138036
ENST00000260641	6.22648	25.924	-2.0578	0.0270894	ENSG00000138071
ENST00000260643	39.1388	1.09969	5.15344	0.253258	ENSG00000138073
ENST00000260665	19.9448	11.1298	0.841581	0.54623	ENSG00000138095
ENST00000260665	31.6029	7.16597	2.14082	0.385428	ENSG00000138095
ENST00000260746	8.20903	3.77559	1.12051	0.391692	ENSG00000138175
ENST00000260867	19.8526	25.7385	-0.374603	0.684336	ENSG00000138297
ENST00000260867	11.3496	2.79705	2.02067	0.251121	ENSG00000138297
ENST00000260952	18.0902	6.55504	1.46453	0.326643	ENSG00000138381
ENST00000260953	12.2124	5.88363	1.05356	0.424651	ENSG00000138382
ENST00000260956	32.0055	7.44556	2.10387	0.246734	ENSG00000138385
ENST00000260956	4.66567	17.8664	-1.93709	0.227323	ENSG00000138385
ENST00000261015	12.9816	4.99642	1.3775	0.389619	ENSG00000138442
ENST00000261070	17.5878	14.5031	0.278214	0.794359	ENSG00000138495
ENST00000261070	17.5878	14.5031	0.278214	0.794359	ENSG00000138495
ENST00000261167	51.615	4.54009	3.507	0.256034	ENSG00000084463
ENST00000261182	98.1832	121.746	-0.31033	0.578883	ENSG00000187109
ENST00000261182	12.4133	13.4789	-0.118817	0.846122	ENSG00000187109
ENST00000261182	12.1992	4.41738	1.46552	0.2968	ENSG00000187109
ENST00000261183	25.8547	4.05082	2.67414	0.331068	ENSG00000091039
ENST00000261192	50.9477	16.8708	1.59449	0.32574	ENSG00000060982
ENST00000261192	50.9477	14.4261	1.82034	0.293024	ENSG00000060982
ENST00000261249	189.603	802.983	-2.08239	0.0410914	ENSG00000126814
ENST00000261254	91.8236	17.0134	2.43219	0.221439	ENSG00000118971
ENST00000261263	26.5474	19.2049	0.467097	0.766419	ENSG00000080371
ENST00000261313	90.4554	31.8303	1.50681	0.0195634	ENSG00000089220
ENST00000261313	36.3024	1.46625	4.62986	0.28108	ENSG00000089220
ENST00000261313	34.3093	12.7144	1.43214	0.373807	ENSG00000089220
ENST00000261349	7.74558	23.6904	-1.61286	0.392094	ENSG00000070018
ENST00000261366	93.6068	34.0514	1.4589	0.18122	ENSG00000113368
ENST00000261366	29.6223	6.84787	2.11295	0.230166	ENSG00000113368
ENST00000261366	2.379	12.1938	-2.35772	0.033342	ENSG00000113368
ENST00000261366	5.50681	18.8935	-1.7786	0.11753	ENSG00000113368
ENST00000261366	5.50681	18.8935	-1.7786	0.11753	ENSG00000113368
ENST00000261396	26.4085	15.2179	0.795229	0.625185	ENSG00000069248
ENST00000261401	58.6535	12.9455	2.17976	0.0570001	ENSG00000110880
ENST00000261401	29.0686	10.6862	1.44371	0.377248	ENSG00000110880
ENST00000261401	2.20273	11.2438	-2.35177	0.212276	ENSG00000110880
ENST00000261413	15.6417	13.4475	0.218056	0.824778	ENSG00000113048
ENST00000261413	10.6174	17.7831	-0.744076	0.640834	ENSG00000113048
ENST00000261427	70.7267	9.50949	2.89482	0.113263	ENSG00000078140
ENST00000261479	51.2911	26.3974	0.958311	0.250923	ENSG00000100902
ENST00000261483	22.0721	NA	5.46415	0.140733	ENSG00000112893
ENST00000261497	77.4943	31.3414	1.30602	0.0571129	ENSG00000124422
ENST00000261497	1.10136	16.9149	-3.94093	0.00742999	ENSG00000124422
ENST00000261497	1.10136	38.5398	-5.12899	0.283848	ENSG00000124422
ENST00000261497	9.67751	19.8707	-1.03793	0.432553	ENSG00000124422
ENST00000261497	9.30474	11.0697	-0.250582	0.801488	ENSG00000124422
ENST00000261497	13.1776	10.5967	0.314469	0.825794	ENSG00000124422
ENST00000261574	33.3127	17.5769	0.922386	0.0760109	ENSG00000065150
ENST00000261574	1.10136	10.1671	-3.20655	0.115107	ENSG00000065150
ENST00000261590	2.93697	15.8212	-2.42946	0.0969962	ENSG00000046604
ENST00000261593	17.0853	18.8351	-0.140666	0.827188	ENSG00000134758
ENST00000261593	8.57615	10.0401	-0.227367	0.780696	ENSG00000134758
ENST00000261622	10.6404	9.64212	0.142136	0.893147	ENSG00000103257
ENST00000261623	46.1617	21.7946	1.08273	0.232075	ENSG00000051523
ENST00000261636	28.2441	12.9412	1.12598	0.421896	ENSG00000120805
ENST00000261636	13.2524	5.13187	1.3687	0.398629	ENSG00000120805
ENST00000261692	35.3622	14.6743	1.26892	0.0800674	ENSG00000111328
ENST00000261692	19.3751	12.1525	0.672955	0.57426	ENSG00000111328
ENST00000261692	19.3751	11.3237	0.774864	0.536663	ENSG00000111328
ENST00000261692	3.506	31.113	-3.14962	0.207785	ENSG00000111328
ENST00000261700	76.0027	39.5427	0.94264	0.0116598	ENSG00000087302
ENST00000261708	18.1573	23.833	-0.392411	0.680452	ENSG00000108651
ENST00000261712	130.234	23.3422	2.4801	0.0525061	ENSG00000108671
ENST00000261712	25.0093	16.0877	0.636505	0.741746	ENSG00000108671
ENST00000261714	59.2963	21.4943	1.46399	0.103938	ENSG00000108578
ENST00000261714	45.5386	3.20325	3.82948	0.147353	ENSG00000108578
ENST00000261721	33.581	2.35345	3.8348	0.0285178	ENSG00000064726
ENST00000261721	56.8535	8.62228	2.72111	0.180795	ENSG00000064726
ENST00000261721	1.46848	12.8085	-3.12471	0.159863	ENSG00000064726
ENST00000261745	29.2573	5.67115	2.36708	0.193979	ENSG00000111300
ENST00000261749	12.4384	3.7613	1.7255	0.288394	ENSG00000086666
ENST00000261758	42.0801	8.44956	2.31619	0.392091	ENSG00000117899
ENST00000261811	25.0656	17.6211	0.50841	0.355042	ENSG00000120306
ENST00000261811	25.0656	18.9519	0.40337	0.444701	ENSG00000120306
ENST00000261819	149.761	24.8597	2.59078	0.0349567	ENSG00000089053
ENST00000261845	24.7513	2.06393	3.58404	0.287064	ENSG00000069956
ENST00000261854	17.4231	14.4133	0.273597	0.802232	ENSG00000138600
ENST00000261858	43.6471	2.35345	4.21304	0.0264857	ENSG00000138604
ENST00000261858	43.6471	1.62033	4.75153	0.0247915	ENSG00000138604
ENST00000261875	99.0964	27.7782	1.83488	0.0421279	ENSG00000074696
ENST00000261880	47.8217	22.4066	1.09375	0.423167	ENSG00000103591
ENST00000261890	58.1814	32.1742	0.854654	0.159363	ENSG00000103769
ENST00000261942	21.2665	20.7806	0.0333425	0.983305	ENSG00000113194
ENST00000261973	17.3812	14.6258	0.249007	0.674807	ENSG00000119707
ENST00000262013	30.856	9.79465	1.65548	0.339201	ENSG00000008294
ENST00000262013	2.155	15.6377	-2.85927	0.0367588	ENSG00000008294
ENST00000262030	402.568	280.972	0.518809	0.182477	ENSG00000110955
ENST00000262030	44.5779	22.8815	0.962145	0.389506	ENSG00000110955
ENST00000262030	7.70954	17.8224	-1.20897	0.383524	ENSG00000110955
ENST00000262030	10.821	14.2906	-0.401239	0.62974	ENSG00000110955
ENST00000262030	41.2951	79.2783	-0.940954	0.359348	ENSG00000110955
ENST00000262033	111.227	75.5524	0.557956	0.396324	ENSG00000110958
ENST00000262033	9.26223	31.6452	-1.77255	0.110883	ENSG00000110958
ENST00000262033	33.0085	48.9695	-0.569049	0.403101	ENSG00000110958
ENST00000262033	14.769	33.4835	-1.18088	0.150859	ENSG00000110958
ENST00000262033	9.40672	32.0443	-1.76831	0.161719	ENSG00000110958
ENST00000262033	49.2694	26.9081	0.87265	0.490875	ENSG00000110958
ENST00000262043	18.7531	1.25377	3.90279	0.182497	ENSG00000118482
ENST00000262067	19.4831	4.41738	2.14096	0.144519	ENSG00000106537
ENST00000262067	37.3575	8.4682	2.14127	0.302483	ENSG00000106537
ENST00000262093	22.668	6.11475	1.89029	0.247532	ENSG00000066926
ENST00000262124	83.3777	10.4209	3.00018	0.109771	ENSG00000085415
ENST00000262177	10.2966	3.08658	1.73809	0.16128	ENSG00000105993
ENST00000262187	20.6078	6.25019	1.72122	0.101075	ENSG00000106615
ENST00000262187	20.6078	8.4682	1.28306	0.166235	ENSG00000106615
ENST00000262187	47.5598	9.14293	2.37901	0.0910592	ENSG00000106615
ENST00000262187	29.9434	5.90227	2.3429	0.172081	ENSG00000106615
ENST00000262187	1.46848	10.6362	-2.85658	0.0988886	ENSG00000106615
ENST00000262193	123.923	67.7304	0.87157	0.0512884	ENSG00000008018
ENST00000262197	10.5639	11.766	-0.155484	0.912636	ENSG00000101546
ENST00000262213	17.8343	5.22755	1.77045	0.143396	ENSG00000067167
ENST00000262213	59.8977	5.20891	3.52345	0.103164	ENSG00000067167
ENST00000262225	64.2709	21.1036	1.60668	0.0247565	ENSG00000086598
ENST00000262225	12.2474	9.01587	0.441932	0.699522	ENSG00000086598
ENST00000262225	4.77257	24.0682	-2.33429	0.0760192	ENSG00000086598
ENST00000262225	4.21886	12.9868	-1.62213	0.219171	ENSG00000086598
ENST00000262225	6.9753	16.8752	-1.27458	0.263554	ENSG00000086598
ENST00000262225	6.9753	15.5444	-1.15607	0.308024	ENSG00000086598
ENST00000262225	11.9223	13.6787	-0.19826	0.798896	ENSG00000086598
ENST00000262225	1.46848	17.681	-3.5898	0.0206372	ENSG00000086598
ENST00000262291	13.7288	1.22239	3.48943	0.0714677	ENSG00000062716
ENST00000262306	168.539	38.5787	2.1272	0.10597	ENSG00000103363
ENST00000262320	16.9657	2.72001	2.64094	0.20669	ENSG00000103126
ENST00000262320	27.7492	0.810164	5.09809	0.097269	ENSG00000103126
ENST00000262348	23.8132	14.6172	0.704095	0.506226	ENSG00000116729
ENST00000262370	40.0596	16.704	1.26195	0.460913	ENSG00000102858
ENST00000262395	39.9965	7.23308	2.46719	0.0122984	ENSG00000076604
ENST00000262428	12.7323	9.72197	0.389169	0.722585	ENSG00000103187
ENST00000262428	55.5278	2.35345	4.56036	0.274851	ENSG00000103187
ENST00000262455	6.56001	18.2187	-1.47365	0.0643351	ENSG00000023318
ENST00000262460	7.58751	1.48376	2.35437	0.209456	ENSG00000101003
ENST00000262461	28.4754	3.0591	3.21854	0.253017	ENSG00000064651
ENST00000262464	26.2386	1.98689	3.72311	0.113422	ENSG00000138829
ENST00000262482	55.4919	13.0083	2.09285	0.101671	ENSG00000108523
ENST00000262498	39.5164	15.8153	1.32113	0.46516	ENSG00000070761
ENST00000262498	333.075	15.3561	4.43896	0.211385	ENSG00000070761
ENST00000262570	50.8552	14.2934	1.83104	0.0818009	ENSG00000106554
ENST00000262584	388.907	120.717	1.6878	0.113925	ENSG00000161016
ENST00000262584	10.1685	46.5077	-2.19336	0.0409743	ENSG00000161016
ENST00000262584	8.71458	25.7326	-1.5621	0.0645661	ENSG00000161016
ENST00000262605	7.98033	3.83834	1.05597	0.448425	ENSG00000124120
ENST00000262613	13.2524	3.08658	2.10217	0.228956	ENSG00000109062
ENST00000262646	36.4008	12.2895	1.56655	0.0720849	ENSG00000104388
ENST00000262776	24.9334	13.232	0.914054	0.336684	ENSG00000108679
ENST00000262812	50.1778	18.2771	1.45701	0.0524236	ENSG00000105669
ENST00000262878	12.7047	9.68221	0.391959	0.801648	ENSG00000101347
ENST00000262942	93.4905	33.9802	1.46013	0.452615	ENSG00000241685
ENST00000262947	29.0455	2.50753	3.53397	0.0463547	ENSG00000074842
ENST00000262948	29.1649	16.955	0.782518	0.531289	ENSG00000126934
ENST00000262948	79.9729	20.9018	1.93589	0.253135	ENSG00000126934
ENST00000262965	17.1274	4.06511	2.07494	0.168344	ENSG00000071564
ENST00000262982	129.313	60.8253	1.08813	0.194422	ENSG00000124207
ENST00000262982	44.801	12.8558	1.80112	0.191295	ENSG00000124207
ENST00000262982	22.2484	8.4098	1.40356	0.4088	ENSG00000124207
ENST00000263097	96.6231	13.0397	2.88946	0.086711	ENSG00000064666
ENST00000263102	20.3119	10.4837	0.954182	0.46069	ENSG00000108091
ENST00000263102	39.0906	NA	6.28875	0.249416	ENSG00000108091
ENST00000263102	10.3636	NA	4.37345	0.124967	ENSG00000108091
ENST00000263238	24.3211	12.6075	0.947919	0.333027	ENSG00000115091
ENST00000263239	27.7465	18.6766	0.571074	0.384696	ENSG00000088205
ENST00000263270	149.788	16.5512	3.17792	0.0351768	ENSG00000042753
ENST00000263276	43.605	8.69932	2.32552	0.0230002	ENSG00000104812
ENST00000263280	18.9947	7.77794	1.28814	0.375878	ENSG00000090372
ENST00000263354	27.682	7.67232	1.85121	0.075404	ENSG00000105402
ENST00000263354	24.64	14.6715	0.74799	0.46275	ENSG00000105402
ENST00000263368	13.8	22.2481	-0.689011	0.484841	ENSG00000090013
ENST00000263377	19.6679	16.7497	0.231709	0.860038	ENSG00000141867
ENST00000263382	34.4309	9.66357	1.83308	0.349334	ENSG00000105011
ENST00000263382	44.4465	1.83281	4.59994	0.0790674	ENSG00000105011
ENST00000263409	1.8356	12.3494	-2.75011	0.126964	ENSG00000113594
ENST00000263559	21.8285	7.15168	1.60986	0.256526	ENSG00000122958
ENST00000263574	17.5134	1.09969	3.99329	0.230177	ENSG00000084234
ENST00000263574	9.81594	16.9907	-0.791551	0.682546	ENSG00000084234
ENST00000263574	1.10136	11.1112	-3.33465	0.15854	ENSG00000084234
ENST00000263645	67.7324	32.0015	1.08171	0.131281	ENSG00000110651
ENST00000263645	39.2688	16.0166	1.29382	0.417682	ENSG00000110651
ENST00000263672	22.7771	11.2454	1.01825	0.384454	ENSG00000118363
ENST00000263672	4.77257	12.6659	-1.40812	0.407385	ENSG00000118363
ENST00000263697	22.5086	19.3013	0.221773	0.860665	ENSG00000126698
ENST00000263697	17.1944	19.0118	-0.144958	0.869232	ENSG00000126698
ENST00000263735	43.2377	8.94038	2.27388	0.0139693	ENSG00000119888
ENST00000263735	26.9581	8.13021	1.72935	0.0177667	ENSG00000119888
ENST00000263735	40.7878	3.24066	3.65378	0.25329	ENSG00000119888
ENST00000263780	24.726	10.6377	1.21684	0.216075	ENSG00000083937
ENST00000263966	1.10136	11.9372	-3.4381	0.0486734	ENSG00000058056
ENST00000264018	39.2305	32.8632	0.255503	0.548977	ENSG00000110367
ENST00000264018	41.1798	27.7882	0.567466	0.574696	ENSG00000110367
ENST00000264018	38.2428	15.6826	1.28602	0.406538	ENSG00000110367
ENST00000264093	13.0719	2.93249	2.15626	0.244961	ENSG00000114956
ENST00000264156	25.8628	23.6004	0.132068	0.762358	ENSG00000076003
ENST00000264156	24.8497	7.23308	1.78055	0.344378	ENSG00000076003
ENST00000264161	27.1006	12.606	1.10421	0.37589	ENSG00000115866
ENST00000264187	12.2852	14.3962	-0.228771	0.849524	ENSG00000116962
ENST00000264187	29.7379	13.934	1.0937	0.512471	ENSG00000116962
ENST00000264220	18.8916	2.43049	2.95842	0.190079	ENSG00000128059
ENST00000264235	10.7307	9.7962	0.131451	0.899732	ENSG00000082701
ENST00000264244	14.0245	8.95747	0.646785	0.260134	ENSG00000113845
ENST00000264244	12.5354	2.21801	2.49867	0.204974	ENSG00000113845
ENST00000264255	12.0608	4.49442	1.42411	0.311594	ENSG00000115514
ENST00000264279	27.7405	14.6572	0.920385	0.00808335	ENSG00000055044
ENST00000264335	189.808	74.5969	1.34736	0.090181	ENSG00000108953
ENST00000264335	9.54858	13.9682	-0.548786	0.469946	ENSG00000108953
ENST00000264335	4.03833	18.8876	-2.22561	0.0975973	ENSG00000108953
ENST00000264335	13.6986	33.3412	-1.28328	0.0679279	ENSG00000108953
ENST00000264335	25.9322	22.9008	0.179347	0.450766	ENSG00000108953
ENST00000264335	10.9115	17.2139	-0.657727	0.480294	ENSG00000108953
ENST00000264335	39.3861	25.0706	0.651689	0.587327	ENSG00000108953
ENST00000264389	11.7539	29.5281	-1.32894	0.445031	ENSG00000138663
ENST00000264451	37.3261	5.37727	2.79524	0.0524867	ENSG00000014824
ENST00000264451	14.8826	NA	4.89555	0.023977	ENSG00000014824
ENST00000264499	10.9173	3.29906	1.72649	0.347549	ENSG00000138686
ENST00000264552	43.498	18.1961	1.25732	0.384243	ENSG00000108106
ENST00000264552	88.3076	26.8239	1.71902	0.115424	ENSG00000108106
ENST00000264552	66.7495	12.8185	2.38053	0.258443	ENSG00000108106
ENST00000264552	28.649	7.36852	1.95904	0.269715	ENSG00000108106
ENST00000264552	26.6958	46.9553	-0.814675	0.341013	ENSG00000108106
ENST00000264639	146.348	58.9785	1.31114	0.378447	ENSG00000108344
ENST00000264670	11.0076	0.733124	3.9083	0.145666	ENSG00000037474
ENST00000264710	26.6393	1.62033	4.0392	0.181068	ENSG00000084733
ENST00000264893	31.5631	1.77441	4.15283	0.0266529	ENSG00000138758
ENST00000264896	36.6608	8.48684	2.11094	0.22337	ENSG00000138760
ENST00000264932	2.96119	9.02904	-1.60839	0.324085	ENSG00000073578
ENST00000264933	18.2025	24.0424	-0.401441	0.605068	ENSG00000249915
ENST00000264933	8.23088	19.5492	-1.24799	0.301246	ENSG00000249915
ENST00000264954	24.5643	12.3935	0.98698	0.303631	ENSG00000109519
ENST00000264968	13.0894	0.889379	3.87946	0.211242	ENSG00000071073
ENST00000264995	127.625	30.2289	2.0779	0.13787	ENSG00000114686
ENST00000265036	24.9229	14.6202	0.769508	0.454735	ENSG00000035499
ENST00000265044	58.097	50.5296	0.201334	0.75809	ENSG00000114850
ENST00000265044	14.7406	25.3067	-0.779725	0.591694	ENSG00000114850
ENST00000265056	23.1525	3.60722	2.68221	0.271173	ENSG00000073111
ENST00000265056	17.7252	4.05082	2.12951	0.345266	ENSG00000073111
ENST00000265069	16.2796	13.8156	0.236764	0.802719	ENSG00000056097
ENST00000265069	28.7164	29.497	-0.0386968	0.965359	ENSG00000056097
ENST00000265070	28.8399	21.2298	0.441972	0.682919	ENSG00000113384
ENST00000265070	1.46848	18.0991	-3.62352	0.163977	ENSG00000113384
ENST00000265070	36.5226	12.3065	1.56936	0.496073	ENSG00000113384
ENST00000265070	33.0422	15.038	1.13569	0.602147	ENSG00000113384
ENST00000265073	76.754	46.6562	0.718174	0.261827	ENSG00000113387
ENST00000265073	16.5566	34.7059	-1.06777	0.137813	ENSG00000113387
ENST00000265077	9.40065	3.68426	1.35139	0.334806	ENSG00000038427
ENST00000265097	21.8348	9.72197	1.16731	0.211798	ENSG00000051596
ENST00000265097	44.6018	7.39554	2.59238	0.36296	ENSG00000051596
ENST00000265192	13.5713	11.1711	0.28079	0.788379	ENSG00000120727
ENST00000265192	112.782	19.5865	2.52561	0.236771	ENSG00000120727
ENST00000265304	29.7248	28.8993	0.040632	0.95685	ENSG00000106028
ENST00000265304	2.46524	8.80006	-1.83578	0.269082	ENSG00000106028
ENST00000265339	40.9953	7.50396	2.44974	0.142106	ENSG00000119048
ENST00000265340	16.0029	NA	5.00026	0.0798761	ENSG00000069011
ENST00000265343	22.1896	10.1072	1.1345	0.496006	ENSG00000072364
ENST00000265343	8.43772	4.57146	0.884197	0.490042	ENSG00000072364
ENST00000265351	29.3499	9.78192	1.58516	0.168019	ENSG00000124571
ENST00000265351	29.3499	10.5921	1.47037	0.182073	ENSG00000124571
ENST00000265371	31.7059	2.35345	3.7519	0.214654	ENSG00000099250
ENST00000265394	12.0608	4.62986	1.38128	0.332229	ENSG00000106066
ENST00000265395	26.2219	4.78394	2.4545	0.336686	ENSG00000106049
ENST00000265433	11.8742	20.6778	-0.800256	0.384165	ENSG00000104320
ENST00000265433	1.8356	19.2715	-3.39214	0.183484	ENSG00000104320
ENST00000265462	14.0245	2.95113	2.24861	0.160429	ENSG00000126432
ENST00000265462	27.8583	1.25377	4.47377	0.0580393	ENSG00000126432
ENST00000265465	12.5475	18.6953	-0.575276	0.306123	ENSG00000014138
ENST00000265498	18.0251	5.61275	1.68323	0.131157	ENSG00000085871
ENST00000265564	15.2015	5.69972	1.41525	0.313331	ENSG00000075914
ENST00000265620	97.3831	27.7985	1.80867	0.0662311	ENSG00000087460
ENST00000265620	25.5972	5.74401	2.15586	0.0349597	ENSG00000087460
ENST00000265620	30.1218	5.28948	2.50961	0.00440541	ENSG00000087460
ENST00000265620	32.3592	33.8706	-0.0658569	0.923549	ENSG00000087460
ENST00000265729	33.0255	0.887204	5.21817	0.072174	ENSG00000075142
ENST00000265734	26.6435	15.7684	0.756754	0.614178	ENSG00000105810
ENST00000265838	15.4739	20.2942	-0.391229	0.725873	ENSG00000075239
ENST00000265838	3.30409	10.1357	-1.61713	0.289294	ENSG00000075239
ENST00000265866	44.0535	16.2446	1.4393	0.1709	ENSG00000096746
ENST00000265866	62.2661	14.3804	2.11434	0.0735894	ENSG00000096746
ENST00000265866	7.56505	16.7839	-1.14965	0.200525	ENSG00000096746
ENST00000265896	19.3971	17.6997	0.132122	0.887073	ENSG00000104549
ENST00000265896	16.3699	7.68661	1.09062	0.413075	ENSG00000104549
ENST00000265896	41.5133	22.2854	0.897476	0.365817	ENSG00000104549
ENST00000265986	38.0646	7.4642	2.35039	0.089961	ENSG00000119912
ENST00000266025	29.4275	3.68426	2.99772	0.198367	ENSG00000126062
ENST00000266069	37.4078	6.19179	2.59491	0.0748845	ENSG00000101193
ENST00000266085	28.462	31.6079	-0.15125	0.819422	ENSG00000100234
ENST00000266085	22.0343	6.25019	1.81778	0.213451	ENSG00000100234
ENST00000266087	30.7618	7.2017	2.09473	0.209516	ENSG00000100225
ENST00000266517	28.5273	21.0757	0.43676	0.592505	ENSG00000139163
ENST00000266544	36.447	24.5299	0.571262	0.661638	ENSG00000139180
ENST00000266544	36.447	17.5636	1.05321	0.492885	ENSG00000139180
ENST00000266673	12.1992	3.68426	1.72734	0.254745	ENSG00000139291
ENST00000266712	2.20273	16.3561	-2.89247	0.172017	ENSG00000139324
ENST00000266735	148.404	63.7821	1.2183	0.0376385	ENSG00000139343
ENST00000266735	5.32022	11.388	-1.09795	0.27987	ENSG00000139343
ENST00000266970	33.0736	3.65288	3.17858	0.0497198	ENSG00000123374
ENST00000267023	28.0044	5.53295	2.33953	0.22488	ENSG00000139579
ENST00000267102	38.1884	NA	6.25506	0.0627662	ENSG00000139636
ENST00000267103	18.1152	12.3808	0.549101	0.589852	ENSG00000139637
ENST00000267115	84.5606	24.0578	1.81348	0.128299	ENSG00000139644
ENST00000267115	8.69342	12.9332	-0.573085	0.675702	ENSG00000139644
ENST00000267115	8.03136	11.6752	-0.539731	0.637352	ENSG00000139644
ENST00000267115	7.59317	14.7109	-0.954114	0.246279	ENSG00000139644
ENST00000267115	3.32172	14.6814	-2.14399	0.0127878	ENSG00000139644
ENST00000267115	23.9921	18.7051	0.359128	0.792726	ENSG00000139644
ENST00000267163	67.8343	27.7226	1.29095	0.519961	ENSG00000139687
ENST00000267199	17.9286	6.63539	1.43401	0.345611	ENSG00000139719
ENST00000267339	20.5722	7.56311	1.44364	0.466583	ENSG00000088448
ENST00000267859	20.1735	2.43049	3.05314	0.229092	ENSG00000140299
ENST00000267859	30.8855	2.66161	3.53656	0.0381258	ENSG00000140299
ENST00000267884	28.7136	16.5662	0.793492	0.531514	ENSG00000140319
ENST00000267884	7.70954	11.3448	-0.557309	0.723409	ENSG00000140319
ENST00000267884	5.09153	20.1357	-1.98358	0.268401	ENSG00000140319
ENST00000267970	26.335	5.70347	2.20707	0.108979	ENSG00000140391
ENST00000267970	24.1851	10.328	1.22755	0.23934	ENSG00000140391
ENST00000267970	55.5439	25.1791	1.1414	0.146097	ENSG00000140391
ENST00000267984	16.1414	1.83281	3.13863	0.0898286	ENSG00000140406
ENST00000268099	49.1451	40.5542	0.277196	0.704426	ENSG00000140497
ENST00000268099	2.20273	11.3438	-2.36455	0.12162	ENSG00000140497
ENST00000268150	22.2641	2.58426	3.10689	0.129824	ENSG00000140545
ENST00000268220	97.4399	24.2866	2.00435	0.222032	ENSG00000140612
ENST00000268379	44.5991	22.4908	0.987681	0.37369	ENSG00000140740
ENST00000268711	17.2909	1.25377	3.78567	0.0315202	ENSG00000141026
ENST00000268717	9.60388	17.3944	-0.856935	0.586835	ENSG00000141030
ENST00000268864	65.7135	12.957	2.34246	0.329232	ENSG00000141150
ENST00000269122	61.9934	49.5348	0.323672	0.676324	ENSG00000141367
ENST00000269122	22.3308	16.8353	0.407542	0.521447	ENSG00000141367
ENST00000269122	6.83081	17.0436	-1.3191	0.254662	ENSG00000141367
ENST00000269216	11.3265	5.90227	0.940363	0.484876	ENSG00000141448
ENST00000269216	19.54	3.68426	2.40698	0.0526083	ENSG00000141448
ENST00000269321	13.8692	7.50597	0.885772	0.472041	ENSG00000141522
ENST00000269321	1.46848	24.2223	-4.04393	0.0237833	ENSG00000141522
ENST00000269349	28.9433	22.6308	0.354942	0.697991	ENSG00000141543
ENST00000269349	1.92587	13.9853	-2.86033	0.164366	ENSG00000141543
ENST00000269518	11.3375	0.197943	5.83988	0.140406	ENSG00000141682
ENST00000269576	55.4936	26.1663	1.08461	0.190629	ENSG00000186395
ENST00000269576	14.2153	9.55515	0.573097	0.610731	ENSG00000186395
ENST00000269576	7.66138	10.5321	-0.459122	0.720029	ENSG00000186395
ENST00000269601	27.5737	6.00515	2.19902	0.221472	ENSG00000141759
ENST00000270066	108.775	20.9661	2.37521	0.360328	ENSG00000105771
ENST00000270066	40.3071	17.179	1.23039	0.361775	ENSG00000105771
ENST00000270142	124.271	118.026	0.0743761	0.633178	ENSG00000142168
ENST00000270142	18.402	22.5406	-0.292665	0.777261	ENSG00000142168
ENST00000270460	25.3364	2.50753	3.33687	0.0863914	ENSG00000063245
ENST00000270460	25.3364	2.50753	3.33687	0.0863914	ENSG00000063245
ENST00000270460	24.3694	10.913	1.15903	0.254663	ENSG00000063245
ENST00000270586	26.677	15.5929	0.774709	0.240656	ENSG00000142507
ENST00000270586	12.5182	0.366562	5.09382	0.147463	ENSG00000142507
ENST00000270586	3.48462	9.56944	-1.45743	0.145809	ENSG00000142507
ENST00000270625	173.427	117.096	0.566644	0.410851	ENSG00000142534
ENST00000270625	14.0092	16.7621	-0.258829	0.78841	ENSG00000142534
ENST00000270625	14.8731	15.942	-0.100127	0.913675	ENSG00000142534
ENST00000270625	41.5327	23.9492	0.79427	0.484496	ENSG00000142534
ENST00000270625	39.8146	23.9492	0.733319	0.540531	ENSG00000142534
ENST00000270708	17.6023	17.9479	-0.0280449	0.975633	ENSG00000116213
ENST00000270708	14.0622	4.88956	1.52405	0.374172	ENSG00000116213
ENST00000270776	4.08043	18.0162	-2.1425	0.0977461	ENSG00000142657
ENST00000270792	18.2595	27.998	-0.616677	0.545073	ENSG00000142669
ENST00000271029	17.0201	4.34034	1.97136	0.224825	ENSG00000117114
ENST00000271375	4.44755	11.871	-1.41636	0.315729	ENSG00000213064
ENST00000271452	21.0485	NA	5.39564	0.149289	ENSG00000143228
ENST00000271526	9.31039	17.4101	-0.903014	0.333459	ENSG00000143294
ENST00000271628	17.2907	11.3224	0.610818	0.660298	ENSG00000143368
ENST00000271638	8.53405	14.5659	-0.771289	0.441966	ENSG00000163191
ENST00000271638	23.1104	47.4207	-1.03697	0.252629	ENSG00000163191
ENST00000271764	9.62935	10.2255	-0.0866645	0.916867	ENSG00000143486
ENST00000271764	15.9125	4.49442	1.82395	0.248956	ENSG00000143486
ENST00000271843	144.373	8.2843	4.12328	0.0394735	ENSG00000143543
ENST00000271843	16.5822	2.33133	2.83041	0.230922	ENSG00000143543
ENST00000272065	50.3855	12.7315	1.98461	0.325996	ENSG00000143727
ENST00000272102	102.205	60.4798	0.756947	0.213781	ENSG00000143761
ENST00000272102	12.5056	19.7557	-0.659691	0.508386	ENSG00000143761
ENST00000272102	14.18	20.1815	-0.509181	0.267605	ENSG00000143761
ENST00000272102	9.09757	21.767	-1.25859	0.152626	ENSG00000143761
ENST00000272102	1.43177	23.9949	-4.06686	0.0264402	ENSG00000143761
ENST00000272102	10.7838	10.6823	0.0136379	0.99288	ENSG00000143761
ENST00000272102	27.6745	13.586	1.02644	0.458634	ENSG00000143761
ENST00000272163	257.509	44.8989	2.51987	0.101457	ENSG00000143815
ENST00000272163	71.3522	14.8597	2.26355	0.416882	ENSG00000143815
ENST00000272163	0.734242	21.5722	-4.87677	0.128794	ENSG00000143815
ENST00000272163	3.67121	21.7648	-2.56767	0.0693462	ENSG00000143815
ENST00000272163	3.85174	18.5368	-2.26681	0.065327	ENSG00000143815
ENST00000272163	4.03833	27.2476	-2.7543	0.184087	ENSG00000143815
ENST00000272163	1.8356	17.0591	-3.21621	0.0998595	ENSG00000143815
ENST00000272227	151.303	14.2592	3.40747	0.32703	ENSG00000143870
ENST00000272227	33.6667	15.878	1.08429	0.386425	ENSG00000143870
ENST00000272298	24.0667	16.8642	0.513069	0.713271	ENSG00000143933
ENST00000272317	139.196	128.025	0.120694	0.765905	ENSG00000143947
ENST00000272317	7.98772	14.8733	-0.896868	0.230313	ENSG00000143947
ENST00000272348	116.588	98.4883	0.243391	0.695323	ENSG00000143977
ENST00000272348	24.3042	26.8311	-0.1427	0.917139	ENSG00000143977
ENST00000272348	24.3042	26.8311	-0.1427	0.917139	ENSG00000143977
ENST00000272418	31.1247	6.26883	2.31179	0.19825	ENSG00000144029
ENST00000272645	36.5435	8.48684	2.10632	0.107517	ENSG00000144231
ENST00000272748	0.367121	23.5506	-6.00337	0.265023	ENSG00000144320
ENST00000273047	10.8151	24.2635	-1.16574	0.289497	ENSG00000144566
ENST00000273130	20.9077	4.2633	2.29399	0.258718	ENSG00000144635
ENST00000273223	630.94	614.617	0.037814	0.938459	ENSG00000144713
ENST00000273223	48.573	100.131	-1.04366	0.0362146	ENSG00000144713
ENST00000273223	42.9408	96.6477	-1.17039	0.0724328	ENSG00000144713
ENST00000273398	31.7978	22.2084	0.517825	0.39028	ENSG00000114573
ENST00000273550	17.6446	1.00804	4.1296	0.150516	ENSG00000167996
ENST00000273920	16.8335	4.12786	2.02787	0.10709	ENSG00000145293
ENST00000273968	16.3699	20.1087	-0.296775	0.814952	ENSG00000145337
ENST00000273986	45.3839	8.35978	2.44064	0.0221284	ENSG00000145354
ENST00000274026	20.1314	12.1897	0.723777	0.619229	ENSG00000145386
ENST00000274026	36.3255	1.17673	4.94813	0.170967	ENSG00000145386
ENST00000274065	156.603	137.346	0.189302	0.721958	ENSG00000145425
ENST00000274065	25.5976	16.4191	0.640635	0.566319	ENSG00000145425
ENST00000274065	18.7417	57.9341	-1.62816	0.0554647	ENSG00000145425
ENST00000274137	62.9058	30.4141	1.04845	0.0866401	ENSG00000145494
ENST00000274242	9.91227	71.564	-2.85195	0.0130594	ENSG00000145592
ENST00000274255	42.7133	9.93445	2.10417	0.010343	ENSG00000145604
ENST00000274400	13.7098	10.1842	0.428871	0.754746	ENSG00000145736
ENST00000274400	1.54768	22.6814	-3.87333	0.14109	ENSG00000145736
ENST00000274496	8.43772	18.6011	-1.14047	0.324963	ENSG00000145817
ENST00000274606	98.0752	30.648	1.6781	0.155614	ENSG00000145912
ENST00000274747	35.7777	17.6683	1.0179	0.133606	ENSG00000124532
ENST00000274811	10.2252	0.810164	3.65777	0.174187	ENSG00000146083
ENST00000275034	11.0076	11.2354	-0.0295597	0.974127	ENSG00000146247
ENST00000275036	92.7953	51.3176	0.854598	0.360097	ENSG00000118418
ENST00000275036	1.46848	15.3005	-3.38118	0.0446329	ENSG00000118418
ENST00000275428	16.4883	11.2548	0.550904	0.706386	ENSG00000006625
ENST00000275603	5.36201	17.1017	-1.6733	0.0916129	ENSG00000146731
ENST00000275603	4.26702	18.8264	-2.14145	0.0882837	ENSG00000146731
ENST00000276062	44.7913	26.1881	0.774305	0.599029	ENSG00000147123
ENST00000276062	15.0659	11.6413	0.372032	0.714414	ENSG00000147123
ENST00000276079	117.211	32.1673	1.86545	0.0999237	ENSG00000147140
ENST00000276079	85.4528	2.54823	5.06756	0.246017	ENSG00000147140
ENST00000276461	13.439	7.1374	0.912955	0.475111	ENSG00000147475
ENST00000276689	74.3244	93.4801	-0.330823	0.653144	ENSG00000147684
ENST00000276925	24.8918	2.87409	3.11449	0.315833	ENSG00000147883
ENST00000277010	35.7128	9.61219	1.89351	0.0824226	ENSG00000147955
ENST00000277010	40.9334	14.5866	1.48864	0.0573281	ENSG00000147955
ENST00000277010	2.20273	20.1715	-3.19495	0.104062	ENSG00000147955
ENST00000277010	4.40545	20.1715	-2.19495	0.168151	ENSG00000147955
ENST00000277010	0.734242	19.8692	-4.75813	0.153837	ENSG00000147955
ENST00000277865	15.1362	26.3903	-0.802007	0.364628	ENSG00000148672
ENST00000278353	9.41901	15.1011	-0.681006	0.392011	ENSG00000149084
ENST00000278412	50.6814	41.0888	0.30271	0.773952	ENSG00000149136
ENST00000278412	61.9886	24.3792	1.34635	0.00241443	ENSG00000149136
ENST00000278412	76.3815	1.86586	5.35531	0.229434	ENSG00000149136
ENST00000278412	25.2147	21.3938	0.23707	0.863302	ENSG00000149136
ENST00000278412	22.5567	10.4424	1.11111	0.476925	ENSG00000149136
ENST00000278412	41.6123	13.7529	1.59727	0.392393	ENSG00000149136
ENST00000278412	43.4479	17.206	1.33637	0.394007	ENSG00000149136
ENST00000278483	13.716	16.1548	-0.236103	0.769875	ENSG00000149196
ENST00000278483	13.716	16.1548	-0.236103	0.769875	ENSG00000149196
ENST00000278618	14.763	14.0225	0.074235	0.959425	ENSG00000149313
ENST00000278671	25.7347	14.1477	0.863143	0.384149	ENSG00000149357
ENST00000278823	33.0577	6.90757	2.25874	0.259008	ENSG00000149480
ENST00000278882	19.7696	2.06393	3.25981	0.096485	ENSG00000149531
ENST00000278903	37.3051	16.4316	1.1829	0.415522	ENSG00000149547
ENST00000279387	22.0007	1.65464	3.73296	0.0346256	ENSG00000149923
ENST00000279387	21.6166	14.7628	0.550174	0.583297	ENSG00000149923
ENST00000279387	22.2777	15.7982	0.495844	0.773575	ENSG00000149923
ENST00000279392	11.6366	11.6538	-0.002138	0.998517	ENSG00000149929
ENST00000279396	47.3522	0.366562	7.01323	0.287986	ENSG00000149932
ENST00000279550	25.1313	4.07087	2.62608	0.23917	ENSG00000060138
ENST00000279550	0.756269	28.6371	-5.24284	0.175794	ENSG00000060138
ENST00000279550	2.70201	12.4583	-2.205	0.224518	ENSG00000060138
ENST00000279550	5.19476	23.3319	-2.16717	0.0279858	ENSG00000060138
ENST00000279550	18.8976	39.2929	-1.05606	0.151643	ENSG00000060138
ENST00000280326	192.602	134.315	0.519997	0.323835	ENSG00000150753
ENST00000280326	37.1267	11.0528	1.74805	0.168239	ENSG00000150753
ENST00000280326	37.2756	40.7202	-0.127512	0.901298	ENSG00000150753
ENST00000280557	38.3896	21.1671	0.858894	0.148477	ENSG00000139726
ENST00000280557	36.2893	26.2008	0.469934	0.474852	ENSG00000139726
ENST00000280557	9.40388	20.3026	-1.11034	0.270707	ENSG00000139726
ENST00000280557	0.734242	10.4566	-3.83202	0.0471611	ENSG00000139726
ENST00000281871	6.02154	18.4373	-1.61442	0.127309	ENSG00000152082
ENST00000281871	32.4808	5.1619	2.65361	0.164653	ENSG00000152082
ENST00000282003	12.5372	7.98484	0.650875	0.639244	ENSG00000152193
ENST00000282050	7.0626	12.8139	-0.859442	0.467888	ENSG00000152234
ENST00000282074	17.3726	8.06746	1.10663	0.48716	ENSG00000152253
ENST00000282841	32.4157	3.71338	3.12588	0.191011	ENSG00000152904
ENST00000282903	15.0398	0.0146625	10.0024	0.144099	ENSG00000152952
ENST00000283131	25.5043	10.1628	1.32745	0.3065	ENSG00000153147
ENST00000283179	17.0974	39.0031	-1.18981	0.281889	ENSG00000153187
ENST00000283179	6.94854	15.1742	-1.12684	0.0980794	ENSG00000153187
ENST00000283179	5.17167	14.513	-1.48864	0.093569	ENSG00000153187
ENST00000283195	32.4443	16.2604	0.996598	0.226634	ENSG00000153201
ENST00000283415	33.4974	1.62033	4.36969	0.047101	ENSG00000153395
ENST00000283415	0.367121	13.1767	-5.16558	0.0098526	ENSG00000153395
ENST00000283568	10.9935	4.40684	1.31883	0.371055	ENSG00000142856
ENST00000283629	18.1197	2.35345	2.94471	0.0218054	ENSG00000153560
ENST00000283632	12.7529	25.8199	-1.01766	0.295272	ENSG00000153561
ENST00000283632	12.7529	25.8199	-1.01766	0.295272	ENSG00000153561
ENST00000283646	22.3008	1.69737	3.71573	0.164145	ENSG00000153574
ENST00000283882	45.5394	26.1992	0.79759	0.18314	ENSG00000153774
ENST00000283882	13.439	10.9444	0.296237	0.771702	ENSG00000153774
ENST00000283943	26.8405	10.7716	1.31717	0.316717	ENSG00000153827
ENST00000283943	5.86787	12.1369	-1.04849	0.4472	ENSG00000153827
ENST00000284037	8.43772	1.69737	2.31355	0.207305	ENSG00000112851
ENST00000284037	10.502	1.79011	2.55254	0.177541	ENSG00000112851
ENST00000284049	25.8903	1.46625	4.14221	0.0262711	ENSG00000153922
ENST00000284049	0.734242	26.6829	-5.18352	0.223479	ENSG00000153922
ENST00000284292	13.8482	5.15051	1.42691	0.327788	ENSG00000154146
ENST00000284551	15.407	18.4927	-0.263376	0.817643	ENSG00000154370
ENST00000284719	42.9815	24.4832	0.811922	0.161721	ENSG00000138430
ENST00000284719	24.1322	22.0229	0.131954	0.895352	ENSG00000138430
ENST00000284719	24.1322	22.0229	0.131954	0.895352	ENSG00000138430
ENST00000284727	38.38	25.6516	0.581306	0.61431	ENSG00000154518
ENST00000284727	4.06018	20.3063	-2.32231	0.00478978	ENSG00000154518
ENST00000284727	235.774	774.479	-1.71582	0.00328983	ENSG00000154518
ENST00000284771	26.4422	1.09969	4.58768	0.0754181	ENSG00000154553
ENST00000284878	0.799721	14.4392	-4.17435	0.0199408	ENSG00000154639
ENST00000284984	59.3226	17.1675	1.7889	0.0948964	ENSG00000154734
ENST00000284984	69.4493	13.4034	2.37336	0.253102	ENSG00000154734
ENST00000284984	43.842	25.3263	0.791678	0.298358	ENSG00000154734
ENST00000284984	11.465	0.443602	4.69182	0.12838	ENSG00000154734
ENST00000285071	6.55395	12.1055	-0.885231	0.60557	ENSG00000154803
ENST00000285093	43.1478	3.7613	3.51998	0.134098	ENSG00000167315
ENST00000285116	4.31118	10.5231	-1.2874	0.318385	ENSG00000154839
ENST00000285379	10.7789	5.22755	1.044	0.43144	ENSG00000104267
ENST00000285667	1.10136	10.4709	-3.24903	0.143072	ENSG00000155304
ENST00000285737	27.3001	5.88363	2.21413	0.144232	ENSG00000102910
ENST00000285814	68.4003	24.0269	1.50935	0.336077	ENSG00000155438
ENST00000285930	28.2501	26.5288	0.090696	0.939493	ENSG00000085662
ENST00000285930	11.2844	3.8197	1.5628	0.356748	ENSG00000085662
ENST00000285930	8.95801	18.1476	-1.01853	0.3716	ENSG00000085662
ENST00000286091	199.538	56.3564	1.82401	0.0787407	ENSG00000155660
ENST00000286091	20.99	4.2049	2.31956	0.296613	ENSG00000155660
ENST00000286091	8.73784	7.21163	0.276951	0.826607	ENSG00000155660
ENST00000286091	1.10136	15.9908	-3.85988	0.159547	ENSG00000155660
ENST00000286091	4.03833	18.7879	-2.21797	0.237898	ENSG00000155660
ENST00000286371	53.4813	84.631	-0.662154	0.316136	ENSG00000069849
ENST00000286398	27.4217	6.28312	2.12577	0.243901	ENSG00000136824
ENST00000286428	38.6897	16.7168	1.21066	0.196822	ENSG00000155959
ENST00000286523	22.3868	2.21801	3.33531	0.221743	ENSG00000156030
ENST00000286692	52.2021	13.131	1.99113	0.212797	ENSG00000156171
ENST00000286788	109.599	76.0616	0.526992	0.363242	ENSG00000156261
ENST00000286788	5.82577	12.5019	-1.10163	0.136005	ENSG00000156261
ENST00000286788	1.46848	16.6341	-3.50175	0.144392	ENSG00000156261
ENST00000286788	1.46848	31.1186	-4.40538	0.00369459	ENSG00000156261
ENST00000286953	97.7551	57.8043	0.757995	0.16763	ENSG00000156411
ENST00000286953	13.4811	5.20891	1.37188	0.390446	ENSG00000156411
ENST00000287022	27.5647	12.893	1.09624	0.394089	ENSG00000156467
ENST00000287295	21.4506	0.137517	7.28527	0.207457	ENSG00000156709
ENST00000287394	16.8273	3.45314	2.28482	0.254514	ENSG00000156802
ENST00000287461	20.6749	6.05635	1.77136	0.134576	ENSG00000156853
ENST00000287600	29.1505	6.57264	2.14898	0.0322405	ENSG00000156973
ENST00000287652	35.8493	0.366562	6.61174	0.250335	ENSG00000157014
ENST00000288207	44.977	17.7894	1.33817	0.0822293	ENSG00000157456
ENST00000289119	11.7839	5.72955	1.04032	0.479104	ENSG00000158201
ENST00000289352	118.361	64.9074	0.866736	0.475016	ENSG00000158406
ENST00000289352	34.5267	13.5855	1.34565	0.178361	ENSG00000158406
ENST00000289352	28.4971	13.5855	1.06875	0.387468	ENSG00000158406
ENST00000289577	5.34895	20.8704	-1.96413	0.323709	ENSG00000158604
ENST00000290079	12.3376	5.58137	1.14437	0.396767	ENSG00000244187
ENST00000290155	43.8822	5.31887	3.04444	0.317879	ENSG00000159079
ENST00000290155	27.644	14.0496	0.97644	0.397358	ENSG00000159079
ENST00000290155	32.4171	4.28194	2.92042	0.344505	ENSG00000159079
ENST00000290155	19.9743	2.19937	3.18298	0.147611	ENSG00000159079
ENST00000290158	36.3587	22.9145	0.666044	0.197112	ENSG00000108424
ENST00000290158	23.6876	4.46864	2.40622	0.0529818	ENSG00000108424
ENST00000290158	23.2068	14.0545	0.723519	0.346811	ENSG00000108424
ENST00000290158	7.19793	37.1062	-2.36601	0.111647	ENSG00000108424
ENST00000290158	15.384	23.6746	-0.621907	0.593946	ENSG00000108424
ENST00000290299	83.2963	106.53	-0.354935	0.479583	ENSG00000241837
ENST00000290299	6.51185	24.8827	-1.934	0.0161343	ENSG00000241837
ENST00000290299	2.93697	24.8827	-3.08274	0.0071842	ENSG00000241837
ENST00000290299	19.0174	7.6978	1.3048	0.44831	ENSG00000241837
ENST00000290341	33.9085	3.39474	3.32027	0.00953819	ENSG00000159217
ENST00000290341	28.4077	3.97378	2.8377	0.02786	ENSG00000159217
ENST00000290341	15.9694	4.47578	1.83509	0.156041	ENSG00000159217
ENST00000290341	3.39435	13.1167	-1.9502	0.251761	ENSG00000159217
ENST00000290349	33.377	23.8756	0.483319	0.644779	ENSG00000159228
ENST00000290349	1.8356	17.0249	-3.21332	0.0321143	ENSG00000159228
ENST00000290354	10.5502	10.6834	-0.0181044	0.986295	ENSG00000159231
ENST00000290541	46.7395	18.7978	1.31408	0.204234	ENSG00000159377
ENST00000290541	6.78871	11.679	-0.782712	0.407545	ENSG00000159377
ENST00000290541	6.78871	18.1575	-1.41936	0.269599	ENSG00000159377
ENST00000290541	3.48462	12.1211	-1.79845	0.142338	ENSG00000159377
ENST00000290649	35.442	14.1679	1.32283	0.372306	ENSG00000159461
ENST00000290663	12.9945	1.09969	3.56274	0.108842	ENSG00000159479
ENST00000290795	95.4562	17.5787	2.44101	0.349386	ENSG00000159592
ENST00000290795	28.1225	10.8632	1.37228	0.526539	ENSG00000159592
ENST00000290795	10.4924	8.29374	0.339248	0.740931	ENSG00000159592
ENST00000290810	36.7194	48.5275	-0.40226	0.711175	ENSG00000159593
ENST00000290810	1.10136	15.6357	-3.82748	0.0614258	ENSG00000159593
ENST00000290810	7.19793	13.3989	-0.896461	0.384155	ENSG00000159593
ENST00000290949	1.10136	20.9832	-4.25187	0.218209	ENSG00000159720
ENST00000291295	27.0275	9.11155	1.56866	0.358249	ENSG00000160014
ENST00000291295	53.8619	10.4737	2.36249	0.0851638	ENSG00000160014
ENST00000291295	33.4177	3.08658	3.43653	0.108222	ENSG00000160014
ENST00000291295	16.1645	3.74266	2.11069	0.190303	ENSG00000160014
ENST00000291386	85.9895	17.0519	2.33422	0.154	ENSG00000160075
ENST00000291386	34.5148	7.67668	2.16866	0.175494	ENSG00000160075
ENST00000291442	20.1065	20.4565	-0.0249027	0.98045	ENSG00000160113
ENST00000291442	28.5737	0.366562	6.28449	0.092834	ENSG00000160113
ENST00000291568	147.361	52.2174	1.49676	0.0548272	ENSG00000160213
ENST00000291568	22.0384	31.0189	-0.493129	0.552408	ENSG00000160213
ENST00000291568	35.4441	39.8294	-0.168288	0.733471	ENSG00000160213
ENST00000291572	24.7219	0.366562	6.07559	0.158961	ENSG00000160216
ENST00000291576	11.9223	13.446	-0.173509	0.893976	ENSG00000241945
ENST00000291576	20.8994	16.065	0.379534	0.55767	ENSG00000241945
ENST00000291577	27.6543	32.8104	-0.246648	0.798852	ENSG00000160221
ENST00000291577	8.78174	10.8046	-0.299061	0.685083	ENSG00000160221
ENST00000292205	32.3999	8.1762	1.98649	0.239685	ENSG00000160710
ENST00000292205	18.8509	5.71276	1.72237	0.312282	ENSG00000160710
ENST00000292205	82.1783	6.64137	3.6292	0.257158	ENSG00000160710
ENST00000292205	76.2454	4.71614	4.01497	0.298501	ENSG00000160710
ENST00000292205	14.8336	5.62865	1.39801	0.386385	ENSG00000160710
ENST00000292205	45.5989	0.469199	6.60265	0.240639	ENSG00000160710
ENST00000292205	27.609	1.41126	4.29008	0.28262	ENSG00000160710
ENST00000292363	17.9622	23.7902	-0.405399	0.78815	ENSG00000070423
ENST00000292431	43.2674	1.17673	5.20043	0.185166	ENSG00000160877
ENST00000292614	67.7064	60.6739	0.158217	0.771888	ENSG00000005075
ENST00000292614	43.0136	17.9775	1.2586	0.15289	ENSG00000005075
ENST00000292616	35.6351	0.443602	6.32789	0.191916	ENSG00000161036
ENST00000292644	25.0908	24.0473	0.0612843	0.951757	ENSG00000161057
ENST00000292807	45.7625	17.0392	1.42531	0.266982	ENSG00000161203
ENST00000292807	43.6911	23.7914	0.876899	0.406195	ENSG00000161203
ENST00000293217	17.6172	7.1228	1.30647	0.258366	ENSG00000161533
ENST00000293217	5.1156	15.1461	-1.56597	0.24718	ENSG00000161533
ENST00000293308	71.324	26.6158	1.4221	0.0428061	ENSG00000170421
ENST00000293308	2.56985	7.21599	-1.48951	0.353542	ENSG00000170421
ENST00000293362	12.0505	5.87194	1.03719	0.248293	ENSG00000131467
ENST00000293406	50.7797	34.8986	0.541083	0.179826	ENSG00000161654
ENST00000293406	8.67247	16.0321	-0.886449	0.421381	ENSG00000161654
ENST00000293406	0.367121	18.8593	-5.68288	0.112564	ENSG00000161654
ENST00000293760	18.0189	5.22755	1.78531	0.316083	ENSG00000161904
ENST00000293831	81.3526	46.5494	0.805426	0.340966	ENSG00000161960
ENST00000293831	52.7997	39.3136	0.425503	0.182991	ENSG00000161960
ENST00000293831	9.12797	30.4291	-1.73709	0.312926	ENSG00000161960
ENST00000293831	30.9562	24.5252	0.335962	0.816966	ENSG00000161960
ENST00000293831	9.94249	24.8465	-1.32136	0.0430076	ENSG00000161960
ENST00000293831	10.9047	36.3824	-1.73829	0.00904694	ENSG00000161960
ENST00000293842	236.435	186.426	0.342839	0.332596	ENSG00000161970
ENST00000293860	20.3724	9.12428	1.15883	0.461641	ENSG00000161980
ENST00000293883	13.7579	3.57584	1.94391	0.214788	ENSG00000127580
ENST00000294189	390.584	327.641	0.253518	0.489291	ENSG00000162244
ENST00000294189	13.834	50.4565	-1.86682	0.0328951	ENSG00000162244
ENST00000294244	37.9514	1.54329	4.62007	0.256143	ENSG00000168005
ENST00000294623	22.135	19.5582	0.178555	0.924039	ENSG00000162613
ENST00000294732	34.492	16.5956	1.05546	0.50547	ENSG00000066279
ENST00000294732	1.10136	12.4264	-3.49605	0.10926	ENSG00000066279
ENST00000295006	18.9399	8.61793	1.13602	0.102364	ENSG00000162909
ENST00000295024	26.836	3.16362	3.08452	0.230401	ENSG00000162923
ENST00000295087	1.46848	18.8093	-3.67904	0.193698	ENSG00000162980
ENST00000295598	81.1221	27.6912	1.55067	0.171345	ENSG00000163399
ENST00000295598	85.4941	23.017	1.89313	0.207966	ENSG00000163399
ENST00000295598	19.5608	21.7191	-0.151	0.877392	ENSG00000163399
ENST00000295598	19.5608	21.7191	-0.151	0.877392	ENSG00000163399
ENST00000295633	16.4095	16.9793	-0.0492394	0.944503	ENSG00000163430
ENST00000295682	82.0852	8.07026	3.34643	0.148711	ENSG00000163463
ENST00000295682	73.7287	31.3799	1.23239	0.0365258	ENSG00000163463
ENST00000295682	4.08043	11.2025	-1.45703	0.0982211	ENSG00000163463
ENST00000295688	41.284	30.5696	0.433482	0.675926	ENSG00000163468
ENST00000295702	34.5253	7.07899	2.28604	0.3749	ENSG00000163479
ENST00000295767	28.9365	10.9872	1.39707	0.294308	ENSG00000163528
ENST00000295951	18.4722	1.25377	3.88102	0.0999167	ENSG00000163681
ENST00000295951	13.8	9.27556	0.573166	0.673794	ENSG00000163681
ENST00000295955	388.254	306.942	0.339031	0.157987	ENSG00000163682
ENST00000295955	19.0361	58.5831	-1.62175	0.0364254	ENSG00000163682
ENST00000295955	22.7433	44.5034	-0.968473	0.165213	ENSG00000163682
ENST00000296102	52.2268	49.7427	0.0703063	0.941649	ENSG00000243147
ENST00000296102	52.2005	5.20891	3.32501	0.284218	ENSG00000243147
ENST00000296121	0.767879	11.5241	-3.90763	0.016522	ENSG00000163807
ENST00000296135	14.4966	2.06393	2.81225	0.0884947	ENSG00000163818
ENST00000296255	84.6442	22.117	1.93625	0.0121981	ENSG00000163902
ENST00000296255	7.40778	6.71243	0.142206	0.908091	ENSG00000163902
ENST00000296257	32.14	3.39474	3.243	0.101684	ENSG00000163904
ENST00000296273	41.2736	6.6183	2.64069	0.228111	ENSG00000163918
ENST00000296277	13.3006	2.19937	2.59632	0.193285	ENSG00000163923
ENST00000296277	38.8136	7.7009	2.33346	0.168035	ENSG00000163923
ENST00000296412	21.2855	4.41738	2.26861	0.312235	ENSG00000197894
ENST00000296417	256.818	108.391	1.2445	0.108031	ENSG00000164032
ENST00000296417	20.8133	14.1949	0.552132	0.371238	ENSG00000164032
ENST00000296417	47.3625	58.5974	-0.30709	0.766043	ENSG00000164032
ENST00000296417	12.9334	44.445	-1.78092	0.0102339	ENSG00000164032
ENST00000296464	23.4441	0.733124	4.99903	0.0225378	ENSG00000164070
ENST00000296490	0.786117	13.0402	-4.05207	0.186807	ENSG00000164091
ENST00000296498	26.0813	7.33434	1.83028	0.384838	ENSG00000164099
ENST00000296503	107.066	25.7771	2.05434	0.0314216	ENSG00000164104
ENST00000296504	37.2776	4.82961	2.94833	0.200165	ENSG00000164105
ENST00000296511	78.1298	35.9681	1.11915	0.0383425	ENSG00000164111
ENST00000296543	19.3552	17.3986	0.153745	0.865234	ENSG00000164134
ENST00000296577	16.737	11.492	0.542409	0.602911	ENSG00000164163
ENST00000296597	12.2852	10.1441	0.276277	0.773763	ENSG00000164182
ENST00000296632	18.705	22.0058	-0.234462	0.863899	ENSG00000164211
ENST00000296658	13.3197	9.61117	0.470778	0.298453	ENSG00000164237
ENST00000296674	73.2486	39.9363	0.8751	0.339098	ENSG00000186468
ENST00000296674	49.2311	51.6467	-0.0691075	0.914853	ENSG00000186468
ENST00000296684	31.2146	11.0671	1.49595	0.19853	ENSG00000164258
ENST00000296785	22.7058	NA	5.50499	0.183615	ENSG00000164331
ENST00000296786	32.6875	8.5266	1.9387	0.0552392	ENSG00000164332
ENST00000296786	32.6875	8.5266	1.9387	0.0552392	ENSG00000164332
ENST00000296802	82.5806	29.2044	1.49962	0.403033	ENSG00000164346
ENST00000296805	48.2493	11.6067	2.05555	0.136515	ENSG00000164347
ENST00000296933	12.5663	2.64297	2.24933	0.208369	ENSG00000072803
ENST00000297071	64.8082	23.8504	1.44216	0.0138108	ENSG00000164548
ENST00000297156	16.0699	3.16362	2.34472	0.00676166	ENSG00000164615
ENST00000297185	208.461	95.7497	1.12244	0.0450553	ENSG00000113013
ENST00000297185	5.50075	7.581	-0.462759	0.740388	ENSG00000113013
ENST00000297185	19.8273	38.4486	-0.955441	0.282964	ENSG00000113013
ENST00000297185	1.10136	10.7446	-3.28625	0.157295	ENSG00000113013
ENST00000297185	3.8999	18.708	-2.26215	0.0115671	ENSG00000113013
ENST00000297185	0.962935	23.5976	-4.61506	0.0101026	ENSG00000113013
ENST00000297185	5.27206	21.013	-1.99484	0.0900242	ENSG00000113013
ENST00000297290	17.7189	9.3526	0.921853	0.268529	ENSG00000164713
ENST00000297290	8.45247	9.98166	-0.239908	0.823037	ENSG00000164713
ENST00000297338	17.8979	3.48619	2.36007	0.206991	ENSG00000164754
ENST00000297338	20.1795	11.6191	0.796396	0.493533	ENSG00000164754
ENST00000297440	23.2911	0.366562	5.98958	0.0717224	ENSG00000164818
ENST00000297533	23.9443	3.93333	2.60586	0.105453	ENSG00000164897
ENST00000297533	21.4823	0.183281	6.87295	0.114235	ENSG00000164897
ENST00000297534	28.9973	7.65804	1.92087	0.153021	ENSG00000164898
ENST00000298090	17.9286	0.733124	4.61207	0.156654	ENSG00000156504
ENST00000298130	103.78	17.1933	2.59361	0.366538	ENSG00000165389
ENST00000298289	27.0164	31.5864	-0.22547	0.79286	ENSG00000165502
ENST00000298556	43.0424	38.7909	0.15004	0.810899	ENSG00000165704
ENST00000298569	10.3094	22.1144	-1.10103	0.4207	ENSG00000122203
ENST00000298569	2.83784	16.895	-2.57373	0.181046	ENSG00000122203
ENST00000298585	16.2315	3.60722	2.16983	0.253051	ENSG00000165724
ENST00000298767	31.4015	1.17673	4.73799	0.115745	ENSG00000062650
ENST00000298875	14.5824	4.57146	1.67351	0.278055	ENSG00000165934
ENST00000299163	40.6597	3.39474	3.58223	0.222558	ENSG00000166135
ENST00000299204	25.5482	3.62561	2.81693	0.20824	ENSG00000166170
ENST00000299299	25.7561	2.27641	3.50008	0.053023	ENSG00000166228
ENST00000299300	79.9557	16.7637	2.25386	0.115332	ENSG00000166226
ENST00000299300	8.29929	21.7175	-1.3878	0.0540863	ENSG00000166226
ENST00000299300	3.30409	28.43	-3.10509	0.0173052	ENSG00000166226
ENST00000299381	8.22722	15.2632	-0.891585	0.460037	ENSG00000166295
ENST00000299381	1.8356	20.2426	-3.46307	0.134132	ENSG00000166295
ENST00000299565	9.9062	3.60722	1.45745	0.29891	ENSG00000169684
ENST00000299633	17.6999	0.733124	4.59354	0.14719	ENSG00000166503
ENST00000299736	28.0113	15.2362	0.878502	0.0885893	ENSG00000166582
ENST00000299736	19.9743	7.65523	1.38362	0.327886	ENSG00000166582
ENST00000299767	79.5108	28.9748	1.45635	0.0645446	ENSG00000166598
ENST00000299767	33.2476	21.1155	0.654949	0.673865	ENSG00000166598
ENST00000299767	3.16566	19.1345	-2.5956	0.0491894	ENSG00000166598
ENST00000299767	9.54514	24.3764	-1.35264	0.263061	ENSG00000166598
ENST00000299957	17.1567	0.443602	5.27336	0.0178136	ENSG00000166734
ENST00000299980	100.283	12.8856	2.96024	0.231805	ENSG00000166747
ENST00000299980	0.734242	8.98884	-3.61381	0.158915	ENSG00000166747
ENST00000299980	1.33006	14.5801	-3.45445	0.00282563	ENSG00000166747
ENST00000299980	0.734242	14.5801	-4.31161	0.00248934	ENSG00000166747
ENST00000300026	81.5031	60.4929	0.430089	0.552739	ENSG00000166794
ENST00000300026	70.3953	17.2843	2.02602	0.0299778	ENSG00000166794
ENST00000300030	13.5774	4.55282	1.57638	0.339383	ENSG00000166797
ENST00000300035	31.0005	50.762	-0.711457	0.369797	ENSG00000166803
ENST00000300035	16.9909	26.426	-0.637192	0.509269	ENSG00000166803
ENST00000300086	12.0943	18.9534	-0.648125	0.257325	ENSG00000166848
ENST00000300086	24.3212	4.61713	2.39715	0.171961	ENSG00000166848
ENST00000300093	14.3582	12.9471	0.149246	0.876432	ENSG00000166851
ENST00000300093	15.0924	13.3136	0.180919	0.830096	ENSG00000166851
ENST00000300151	8.16693	12.3808	-0.600237	0.60253	ENSG00000166902
ENST00000300289	189.407	52.0645	1.86311	0.358392	ENSG00000167004
ENST00000300289	9.53908	10.1941	-0.0958182	0.90805	ENSG00000167004
ENST00000300289	0.734242	13.0825	-4.15524	0.0572924	ENSG00000167004
ENST00000300291	31.0005	37.4288	-0.271856	0.704986	ENSG00000167005
ENST00000300291	26.6642	18.6766	0.513669	0.53964	ENSG00000167005
ENST00000300403	12.2895	4.41738	1.47616	0.308793	ENSG00000088325
ENST00000300408	36.5635	6.63539	2.46215	0.157386	ENSG00000167085
ENST00000300408	23.3729	5.44003	2.10315	0.0953351	ENSG00000167085
ENST00000300413	101.27	37.3191	1.44022	0.218784	ENSG00000167088
ENST00000300574	1.46848	12.4392	-3.08249	0.0322684	ENSG00000167193
ENST00000300619	1.16779	7.65959	-2.71348	0.181105	ENSG00000167232
ENST00000300648	3.57488	18.7993	-2.39471	0.0454704	ENSG00000089154
ENST00000300688	35.8711	14.4613	1.31063	0.170126	ENSG00000167283
ENST00000300688	25.1077	13.9269	0.850261	0.400413	ENSG00000167283
ENST00000300738	18.2055	9.45947	0.944543	0.425764	ENSG00000167325
ENST00000300738	23.1525	14.1664	0.7087	0.611444	ENSG00000167325
ENST00000300811	53.7695	6.75219	2.99336	0.264723	ENSG00000131116
ENST00000300811	29.1462	5.86499	2.31311	0.0464808	ENSG00000131116
ENST00000300811	4.77257	41.0617	-3.10496	0.0546641	ENSG00000131116
ENST00000300933	12.9567	4.52145	1.51884	0.13793	ENSG00000167460
ENST00000300935	40.5303	12.1767	1.73488	0.203979	ENSG00000167461
ENST00000301019	22.3801	9.71513	1.20391	0.464198	ENSG00000167513
ENST00000301019	24.1476	37.8338	-0.647799	0.475752	ENSG00000167513
ENST00000301021	7.24609	14.934	-1.04332	0.276199	ENSG00000167515
ENST00000301071	23.5799	45.7913	-0.957515	0.344337	ENSG00000167552
ENST00000301072	253.281	162.057	0.644232	0.389929	ENSG00000167553
ENST00000301072	52.2111	23.4142	1.15697	0.153346	ENSG00000167553
ENST00000301072	14.9265	7.5022	0.992493	0.181116	ENSG00000167553
ENST00000301072	20.6167	8.85153	1.21982	0.32341	ENSG00000167553
ENST00000301244	48.9904	18.8764	1.37592	0.10098	ENSG00000167642
ENST00000301244	39.007	10.8981	1.83965	0.242622	ENSG00000167642
ENST00000301244	7.38452	35.2365	-2.2545	0.162975	ENSG00000167642
ENST00000301284	74.2931	11.5734	2.68241	0.075125	ENSG00000167674
ENST00000301327	62.2178	15.6171	1.9942	0.330138	ENSG00000167700
ENST00000301329	6.12413	19.7461	-1.68899	0.0610204	ENSG00000167699
ENST00000301457	27.7669	50.3295	-0.858038	0.57643	ENSG00000267855
ENST00000301522	119.028	69.9499	0.76691	0.285512	ENSG00000167815
ENST00000301522	15.0148	12.606	0.252273	0.48502	ENSG00000167815
ENST00000301522	7.31025	20.3172	-1.47471	0.0480427	ENSG00000167815
ENST00000301522	4.86156	15.1876	-1.6434	0.0441075	ENSG00000167815
ENST00000301587	55.8861	14.4261	1.95381	0.0850673	ENSG00000167863
ENST00000301587	50.4274	6.32723	2.99456	0.105828	ENSG00000167863
ENST00000301634	15.5627	3.44338	2.1762	0.246102	ENSG00000167900
ENST00000301740	6.46369	22.127	-1.77538	0.207696	ENSG00000167978
ENST00000301740	6.46369	22.127	-1.77538	0.207696	ENSG00000167978
ENST00000301740	18.3738	1.46625	3.64745	0.130746	ENSG00000167978
ENST00000301764	26.5788	43.6678	-0.71629	0.351288	ENSG00000167986
ENST00000301764	15.5501	15.0923	0.0431146	0.964607	ENSG00000167986
ENST00000301764	6.67534	14.5961	-1.12867	0.334857	ENSG00000167986
ENST00000301788	36.4988	38.078	-0.0611089	0.937695	ENSG00000168002
ENST00000301788	5.68734	11.3268	-0.993908	0.46635	ENSG00000168002
ENST00000301821	166.327	289.274	-0.798412	0.232324	ENSG00000168028
ENST00000301821	37.9376	30.1961	0.329266	0.254574	ENSG00000168028
ENST00000301821	46.4347	18.8284	1.3023	0.521567	ENSG00000168028
ENST00000301821	15.8606	23.5347	-0.569342	0.329032	ENSG00000168028
ENST00000301905	50.9436	5.07346	3.32786	0.138276	ENSG00000168078
ENST00000301964	30.5164	1.31261	4.53907	0.0817381	ENSG00000171148
ENST00000301964	25.2799	0.495206	5.67382	0.095785	ENSG00000171148
ENST00000302165	1.19163	33.1241	-4.79688	0.260934	ENSG00000170604
ENST00000302182	437.896	109.284	2.0025	0.148352	ENSG00000170315
ENST00000302182	16.8341	9.63044	0.805716	0.328745	ENSG00000170315
ENST00000302182	7.90421	21.9606	-1.47423	0.2061	ENSG00000170315
ENST00000302182	25.7333	41.4521	-0.687811	0.332408	ENSG00000170315
ENST00000302190	35.1191	NA	6.13418	0.0552202	ENSG00000169439
ENST00000302243	8.99143	21.2469	-1.24063	0.164168	ENSG00000168872
ENST00000302386	82.0097	27.841	1.55858	0.217174	ENSG00000170296
ENST00000302418	40.4269	24.1924	0.740758	0.634848	ENSG00000170759
ENST00000302418	35.7506	27.3374	0.387091	0.779572	ENSG00000170759
ENST00000302418	24.3168	17.0992	0.508028	0.640155	ENSG00000170759
ENST00000302418	5.13969	19.8847	-1.95191	0.050248	ENSG00000170759
ENST00000302418	33.2622	3.8197	3.12235	0.26706	ENSG00000170759
ENST00000302422	9.14677	45.0401	-2.29988	0.178964	ENSG00000205544
ENST00000302422	1.46848	13.7886	-3.23108	0.0664744	ENSG00000205544
ENST00000302422	3.85174	12.1055	-1.65209	0.345889	ENSG00000205544
ENST00000302503	78.6086	41.8148	0.910675	0.0881922	ENSG00000109919
ENST00000302503	42.4745	6.11475	2.79623	0.120361	ENSG00000109919
ENST00000302516	34.9301	5.44003	2.68278	0.134819	ENSG00000189091
ENST00000302516	1.46848	10.9571	-2.89947	0.202336	ENSG00000189091
ENST00000302550	19.1874	2.79705	2.77818	0.0156719	ENSG00000121644
ENST00000302550	17.4	6.83078	1.34896	0.0228348	ENSG00000121644
ENST00000302754	83.199	1.17673	6.14372	0.280832	ENSG00000171223
ENST00000302764	30.8916	16.2033	0.930927	0.178619	ENSG00000170584
ENST00000302764	2.20273	8.9118	-2.01643	0.252709	ENSG00000170584
ENST00000302787	23.5028	3.24066	2.85847	0.104452	ENSG00000168924
ENST00000302787	18.2202	3.24066	2.49118	0.000936589	ENSG00000168924
ENST00000302787	23.0308	4.62986	2.31452	0.252636	ENSG00000168924
ENST00000303127	12.151	8.60364	0.498059	0.689396	ENSG00000169223
ENST00000303151	74.6625	20.5281	1.86279	0.0409511	ENSG00000172336
ENST00000303204	47.4883	16.3232	1.54065	0.138898	ENSG00000169230
ENST00000303204	32.226	9.01742	1.83744	0.201523	ENSG00000169230
ENST00000303210	48.2626	12.9281	1.9004	0.313785	ENSG00000172354
ENST00000303221	12.151	7.87052	0.626548	0.617849	ENSG00000170571
ENST00000303221	24.2749	5.30459	2.19415	0.166109	ENSG00000170571
ENST00000303221	24.2749	3.68426	2.72002	0.135775	ENSG00000170571
ENST00000303319	17.4231	6.19179	1.49257	0.360847	ENSG00000168288
ENST00000303319	9.40065	21.3354	-1.18242	0.336093	ENSG00000168288
ENST00000303407	27.0734	3.47178	2.96313	0.0794498	ENSG00000169925
ENST00000303436	47.6808	44.2039	0.109234	0.883923	ENSG00000168374
ENST00000303436	21.0695	28.4999	-0.435801	0.548318	ENSG00000168374
ENST00000303450	4.77257	9.35541	-0.971033	0.535895	ENSG00000180806
ENST00000303525	10.5734	5.76247	0.875685	0.066489	ENSG00000168724
ENST00000303538	17.5615	4.2049	2.06227	0.260231	ENSG00000121892
ENST00000303575	42.8747	42.6324	0.00817622	0.992698	ENSG00000170348
ENST00000303577	27.51	8.89316	1.62919	0.169782	ENSG00000169564
ENST00000303577	14.818	8.87607	0.739357	0.697663	ENSG00000169564
ENST00000303577	13.7624	13.9279	-0.0172447	0.980612	ENSG00000169564
ENST00000303596	23.1296	13.7215	0.753301	0.566671	ENSG00000168286
ENST00000303731	35.1335	12.5476	1.48544	0.0378218	ENSG00000170043
ENST00000303731	38.5698	19.9856	0.948512	0.0897055	ENSG00000170043
ENST00000303731	1.49051	9.81106	-2.7186	0.0189027	ENSG00000170043
ENST00000303806	105.23	64.733	0.700977	0.347175	ENSG00000196331
ENST00000303806	18.5823	10.1217	0.876479	0.570562	ENSG00000196331
ENST00000304046	7.98033	1.62033	2.30016	0.199006	ENSG00000172057
ENST00000304191	16.7999	13.8014	0.283644	0.26417	ENSG00000169612
ENST00000304218	388.817	237.535	0.710947	0.0383287	ENSG00000168298
ENST00000304218	18.9657	10.9571	0.79153	0.504974	ENSG00000168298
ENST00000304218	36.0037	47.4493	-0.398239	0.536837	ENSG00000168298
ENST00000304312	74.4163	42.2254	0.817506	0.182879	ENSG00000169020
ENST00000304312	47.163	12.0456	1.96915	0.259152	ENSG00000169020
ENST00000304414	57.4387	18.4027	1.64211	0.144648	ENSG00000170540
ENST00000304414	3.8999	27.2504	-2.80477	0.0160733	ENSG00000170540
ENST00000304414	3.30409	17.0892	-2.37076	0.16993	ENSG00000170540
ENST00000304414	20.2804	16.2732	0.317595	0.815455	ENSG00000170540
ENST00000304434	28.8155	30.3637	-0.0755063	0.944588	ENSG00000012660
ENST00000304434	40.6819	18.475	1.13881	0.348355	ENSG00000012660
ENST00000304494	15.9797	14.934	0.0976397	0.842124	ENSG00000147889
ENST00000304494	11.2363	2.95113	1.92882	0.237229	ENSG00000147889
ENST00000304567	28.7469	19.6784	0.546793	0.358123	ENSG00000171848
ENST00000304567	10.8985	8.01685	0.443021	0.615833	ENSG00000171848
ENST00000304758	17.6036	26.7882	-0.605726	0.550941	ENSG00000126016
ENST00000304758	0.0714976	16.1873	-7.82275	0.0449437	ENSG00000126016
ENST00000304786	269.284	141.315	0.930213	0.14386	ENSG00000143742
ENST00000304786	7.61321	26.2421	-1.78531	0.139994	ENSG00000143742
ENST00000304786	36.4072	37.476	-0.0417407	0.967621	ENSG00000143742
ENST00000304786	10.7307	19.5325	-0.864128	0.240399	ENSG00000143742
ENST00000304786	10.9594	11.9213	-0.121377	0.914151	ENSG00000143742
ENST00000304786	16.4937	20.7974	-0.334486	0.667931	ENSG00000143742
ENST00000304786	32.2888	48.9024	-0.598873	0.437391	ENSG00000143742
ENST00000304786	5.54892	16.5813	-1.57928	0.107544	ENSG00000143742
ENST00000304800	11.7272	19.397	-0.725973	0.217795	ENSG00000168701
ENST00000304800	31.5296	2.56593	3.61915	0.183281	ENSG00000168701
ENST00000304858	52.6007	17.9562	1.5506	0.00142797	ENSG00000170606
ENST00000304858	45.3105	25.9196	0.8058	0.285513	ENSG00000170606
ENST00000304858	3.30409	17.5996	-2.41322	0.231543	ENSG00000170606
ENST00000304863	143.104	60.5926	1.23985	0.0263349	ENSG00000169021
ENST00000304863	27.7867	9.33677	1.5734	0.324109	ENSG00000169021
ENST00000304863	31.626	10.803	1.54968	0.313163	ENSG00000169021
ENST00000304863	30.8917	26.6699	0.212011	0.817662	ENSG00000169021
ENST00000304921	74.6636	68.5647	0.122939	0.880555	ENSG00000171863
ENST00000304921	10.3018	27.3762	-1.41003	0.146912	ENSG00000171863
ENST00000304921	3.13154	14.8089	-2.24152	0.107555	ENSG00000171863
ENST00000304921	12.9334	42.993	-1.733	0.0138757	ENSG00000171863
ENST00000304952	43.4881	31.4576	0.467211	0.490492	ENSG00000188290
ENST00000304952	29.7912	19.7764	0.591109	0.353183	ENSG00000188290
ENST00000304952	4.69354	24.5466	-2.38678	0.078257	ENSG00000188290
ENST00000304979	41.3017	23.5348	0.811404	0.3381	ENSG00000171960
ENST00000304992	28.6593	22.3124	0.361159	0.725221	ENSG00000174231
ENST00000304992	40.6027	16.676	1.2838	0.0472724	ENSG00000174231
ENST00000304992	7.7098	14.3439	-0.895675	0.326136	ENSG00000174231
ENST00000304992	11.523	14.3439	-0.315923	0.565625	ENSG00000174231
ENST00000304992	1.60065	18.9273	-3.56374	0.0790049	ENSG00000174231
ENST00000304992	34.1288	26.827	0.347303	0.785271	ENSG00000174231
ENST00000305218	45.3	16.6298	1.44574	0.348557	ENSG00000168439
ENST00000305218	30.8128	9.35338	1.71997	0.245473	ENSG00000168439
ENST00000305218	3.25269	11.5518	-1.82841	0.15046	ENSG00000168439
ENST00000305264	17.9347	18.4797	-0.043187	0.969818	ENSG00000171720
ENST00000305364	28.7435	1.33081	4.43287	0.263193	ENSG00000104228
ENST00000305386	15.6796	12.9114	0.280244	0.82737	ENSG00000168282
ENST00000305786	35.8827	32.0886	0.161227	0.807309	ENSG00000172115
ENST00000305786	1.46848	16.6441	-3.50261	0.00134202	ENSG00000172115
ENST00000305885	28.1351	8.06746	1.80219	0.13425	ENSG00000168496
ENST00000305943	170.908	81.0766	1.07586	0.145427	ENSG00000168159
ENST00000305943	1.8356	28.0563	-3.934	0.0370301	ENSG00000168159
ENST00000306014	11.3265	8.92329	0.344058	0.825819	ENSG00000123064
ENST00000306024	22.5104	15.5714	0.531689	0.530039	ENSG00000170860
ENST00000306024	21.1341	20.2199	0.0637962	0.925788	ENSG00000170860
ENST00000306077	23.5028	4.49442	2.38662	0.125195	ENSG00000170876
ENST00000306107	21.8856	1.77441	3.62457	0.208941	ENSG00000170017
ENST00000306243	23.8217	7.1374	1.73881	0.167462	ENSG00000169105
ENST00000306270	6.24106	15.9324	-1.3521	0.459619	ENSG00000005700
ENST00000306306	16.0295	NA	5.00266	0.159458	ENSG00000168476
ENST00000306376	31.2862	8.7863	1.8322	0.098962	ENSG00000244405
ENST00000306442	27.8288	10.2712	1.43798	0.398112	ENSG00000168938
ENST00000306442	24.4071	9.82758	1.31239	0.110119	ENSG00000168938
ENST00000306480	14.4922	5.76683	1.32942	0.399515	ENSG00000170088
ENST00000306480	3.26581	12.1208	-1.89198	0.26441	ENSG00000170088
ENST00000306585	28.4728	7.29148	1.9653	0.29167	ENSG00000168802
ENST00000306627	26.4085	22.254	0.246934	0.833362	ENSG00000170142
ENST00000306627	13.5713	11.8002	0.201755	0.84786	ENSG00000170142
ENST00000306627	4.77277	21.1437	-2.14733	0.0977179	ENSG00000170142
ENST00000306627	6.55806	18.3932	-1.48783	0.0747102	ENSG00000170142
ENST00000306726	1.10136	35.1781	-4.99732	0.0923464	ENSG00000169410
ENST00000306749	25.0029	14.0281	0.833772	0.257413	ENSG00000169710
ENST00000306749	48.0443	15.3574	1.64543	0.396902	ENSG00000169710
ENST00000306749	17.0078	10.4551	0.701991	0.651514	ENSG00000169710
ENST00000306749	27.0485	5.74819	2.23437	0.266263	ENSG00000169710
ENST00000306749	7.92791	16.3232	-1.04191	0.0935522	ENSG00000169710
ENST00000306846	14.9307	13.8685	0.106476	0.913101	ENSG00000172239
ENST00000306846	12.2895	1.54329	2.99334	0.171445	ENSG00000172239
ENST00000306869	28.7014	25.7926	0.154167	0.889202	ENSG00000169738
ENST00000306897	17.0139	10.6548	0.675203	0.536006	ENSG00000169750
ENST00000306984	11.7839	5.80659	1.02106	0.473823	ENSG00000168303
ENST00000307092	39.0018	6.29813	2.63054	0.32096	ENSG00000168268
ENST00000307102	35.2661	0.733124	5.58808	0.0666631	ENSG00000169032
ENST00000307300	33.5835	3.22055	3.38237	0.0419736	ENSG00000130414
ENST00000307305	21.7804	7.44556	1.54858	0.320711	ENSG00000006576
ENST00000307363	28.7457	0.810164	5.14899	0.141191	ENSG00000170266
ENST00000307422	26.9636	0.0146625	10.8447	0.154409	ENSG00000105364
ENST00000307522	11.9223	2.19937	2.4385	0.219176	ENSG00000169515
ENST00000307630	54.6755	16.6755	1.71317	0.027567	ENSG00000170027
ENST00000307630	15.4595	3.39474	2.18713	0.102218	ENSG00000170027
ENST00000307630	1.46848	13.5432	-3.20517	0.0147246	ENSG00000170027
ENST00000307630	3.67121	13.4618	-1.87455	0.126091	ENSG00000170027
ENST00000307630	2.66011	23.3351	-3.13294	0.040152	ENSG00000170027
ENST00000307650	46.6304	6.63104	2.81396	0.0655866	ENSG00000172366
ENST00000307720	19.999	26.0392	-0.38076	0.661584	ENSG00000171497
ENST00000307741	31.3996	7.2017	2.12434	0.13981	ENSG00000172009
ENST00000307741	14.8447	NA	4.89188	0.0204543	ENSG00000172009
ENST00000307767	0.293697	14.5683	-5.63237	0.134163	ENSG00000171928
ENST00000307768	35.0269	6.61675	2.40427	0.161534	ENSG00000171135
ENST00000307839	14.9657	32.5869	-1.12264	0.1365	ENSG00000174748
ENST00000307892	13.0237	15.928	-0.29043	0.740133	ENSG00000103018
ENST00000307961	349.707	226.701	0.625354	0.0835115	ENSG00000174444
ENST00000307961	30.1239	10.1469	1.56987	0.252369	ENSG00000174444
ENST00000307961	32.6454	38.3445	-0.23214	0.341046	ENSG00000174444
ENST00000307961	7.15583	21.9959	-1.62004	0.157752	ENSG00000174444
ENST00000307961	43.6826	45.1011	-0.0461016	0.959503	ENSG00000174444
ENST00000307961	24.1803	17.5726	0.460508	0.688127	ENSG00000174444
ENST00000307961	8.16086	10.6092	-0.378519	0.763608	ENSG00000174444
ENST00000307961	12.3376	28.3315	-1.19934	0.123604	ENSG00000174444
ENST00000307961	10.502	32.7247	-1.63971	0.102217	ENSG00000174444
ENST00000308018	59.9933	16.6798	1.8467	0.118319	ENSG00000128626
ENST00000308018	37.29	13.6243	1.4526	0.184813	ENSG00000128626
ENST00000308162	300.157	183.376	0.710916	0.16359	ENSG00000172757
ENST00000308162	27.6944	30.2106	-0.125458	0.928832	ENSG00000172757
ENST00000308162	32.7196	56.5651	-0.789755	0.256137	ENSG00000172757
ENST00000308394	33.2377	0.733124	5.50262	0.00450894	ENSG00000164305
ENST00000308394	29.0833	0.733124	5.30999	0.0420775	ENSG00000164305
ENST00000308664	113.91	5.01438	4.50568	0.321036	ENSG00000174437
ENST00000308683	123.575	9.33832	3.72608	0.0218719	ENSG00000173545
ENST00000308774	23.0737	14.4593	0.674248	0.634154	ENSG00000173113
ENST00000309042	104.661	10.2227	3.35588	0.125057	ENSG00000084093
ENST00000309083	53.3875	22.1313	1.27041	0.0837488	ENSG00000159335
ENST00000309083	29.8828	13.8927	1.10499	0.497406	ENSG00000159335
ENST00000309083	20.5511	19.6635	0.0636902	0.924831	ENSG00000159335
ENST00000309244	24.8076	2.79705	3.1488	0.170947	ENSG00000105379
ENST00000309268	133.865	182.707	-0.448755	0.386789	ENSG00000156508
ENST00000309268	17.2556	28.1243	-0.704751	0.120846	ENSG00000156508
ENST00000309268	41.4948	74.5945	-0.846141	0.0191006	ENSG00000156508
ENST00000309268	89.8327	84.4711	0.0887841	0.864373	ENSG00000156508
ENST00000309268	80.1659	72.068	0.153631	0.730508	ENSG00000156508
ENST00000309268	85.7589	163.717	-0.932843	0.0220189	ENSG00000156508
ENST00000309311	664.457	209.091	1.66804	0.0796486	ENSG00000167658
ENST00000309311	84.0088	38.4188	1.12873	0.471682	ENSG00000167658
ENST00000309311	14.2153	12.5333	0.18168	0.841388	ENSG00000167658
ENST00000309311	14.2153	12.5333	0.18168	0.841388	ENSG00000167658
ENST00000309311	36.1341	17.6652	1.03245	0.40969	ENSG00000167658
ENST00000309311	25.8187	26.2989	-0.0265879	0.973905	ENSG00000167658
ENST00000309311	9.60625	22.5435	-1.23067	0.192123	ENSG00000167658
ENST00000309311	13.3196	17.1691	-0.366266	0.60173	ENSG00000167658
ENST00000309311	33.9799	11.0155	1.62515	0.172613	ENSG00000167658
ENST00000309311	23.0349	95.1221	-2.04596	0.101091	ENSG00000167658
ENST00000309311	28.1117	25.3974	0.146487	0.861944	ENSG00000167658
ENST00000309311	14.8532	18.8391	-0.342952	0.763357	ENSG00000167658
ENST00000309311	32.8133	27.3203	0.264308	0.839456	ENSG00000167658
ENST00000309311	32.8133	24.5625	0.417822	0.734595	ENSG00000167658
ENST00000309311	28.775	22.2266	0.372531	0.79056	ENSG00000167658
ENST00000309311	10.4496	34.1726	-1.70939	0.098513	ENSG00000167658
ENST00000309311	29.4273	51.0549	-0.794892	0.483913	ENSG00000167658
ENST00000309311	18.9502	31.5737	-0.736508	0.235229	ENSG00000167658
ENST00000309311	19.03	18.8264	0.0155216	0.986646	ENSG00000167658
ENST00000309311	18.025	21.6421	-0.263841	0.741823	ENSG00000167658
ENST00000309311	94.9645	118.33	-0.31736	0.548076	ENSG00000167658
ENST00000309318	25.8756	3.20928	3.01127	0.0180231	ENSG00000173457
ENST00000309318	125.592	39.5629	1.66653	0.437816	ENSG00000173457
ENST00000309318	23.7483	10.5321	1.17303	0.471959	ENSG00000173457
ENST00000309318	7.89007	36.9569	-2.22773	0.0863404	ENSG00000173457
ENST00000309324	15.732	20.9816	-0.415426	0.667992	ENSG00000174917
ENST00000309352	14.9096	0.586676	4.66754	0.110303	ENSG00000204316
ENST00000309534	31.6659	9.16995	1.78795	0.311755	ENSG00000163320
ENST00000309534	40.561	10.0885	2.00738	0.284082	ENSG00000163320
ENST00000309534	14.4021	5.88382	1.29146	0.413583	ENSG00000163320
ENST00000309794	34.5096	3.24066	3.41264	0.202224	ENSG00000141562
ENST00000309828	51.3791	46.9118	0.131231	0.841231	ENSG00000175390
ENST00000309922	16.093	4.05082	1.99015	0.297202	ENSG00000174173
ENST00000310015	14.0348	9.14293	0.618281	0.61682	ENSG00000172845
ENST00000310118	26.4861	10.4737	1.33846	0.169318	ENSG00000175166
ENST00000310164	45.2078	16.8566	1.42326	0.257826	ENSG00000174460
ENST00000310164	40.9408	9.75054	2.06998	0.261179	ENSG00000174460
ENST00000310441	41.7212	11.629	1.84305	0.0772633	ENSG00000172534
ENST00000310441	36.8644	6.61675	2.47803	0.0576842	ENSG00000172534
ENST00000310441	33.4219	5.15051	2.69801	0.119271	ENSG00000172534
ENST00000310441	49.943	4.14215	3.59183	0.0707056	ENSG00000172534
ENST00000310441	44.1566	6.14177	2.8459	0.196136	ENSG00000172534
ENST00000310441	19.798	3.24066	2.611	0.10158	ENSG00000172534
ENST00000310441	46.2466	NA	6.53128	0.295761	ENSG00000172534
ENST00000310450	33.11	44.0193	-0.410867	0.729285	ENSG00000173418
ENST00000310473	29.4357	19.1174	0.622678	0.641662	ENSG00000175567
ENST00000310653	34.9201	13.0996	1.41453	0.518699	ENSG00000175582
ENST00000310653	2.56985	19.1047	-2.89417	0.281085	ENSG00000175582
ENST00000310850	21.0316	12.3836	0.764127	0.522295	ENSG00000129480
ENST00000310942	14.4442	1.54329	3.22641	0.146532	ENSG00000173894
ENST00000310955	31.0403	29.8209	0.0578191	0.92893	ENSG00000117399
ENST00000311008	30.0523	25.5674	0.233173	0.697207	ENSG00000169682
ENST00000311111	202.322	87.7328	1.20547	0.0172504	ENSG00000172809
ENST00000311177	19.5355	13.1167	0.574697	0.624846	ENSG00000170689
ENST00000311177	27.6314	13.1167	1.0749	0.245893	ENSG00000170689
ENST00000311181	19.2166	11.552	0.734213	0.501461	ENSG00000174684
ENST00000311181	22.1159	7.54962	1.55061	0.0635043	ENSG00000174684
ENST00000311212	9.72286	2.34252	2.05332	0.159808	ENSG00000120963
ENST00000311413	56.8893	3.20928	4.14784	0.0838329	ENSG00000173456
ENST00000311413	19.5547	0.443602	5.46211	0.181773	ENSG00000173456
ENST00000311417	0.962935	15.1023	-3.97119	0.171397	ENSG00000172667
ENST00000311481	54.3383	5.22755	3.37776	0.104511	ENSG00000174903
ENST00000311481	25.5084	11.2653	1.17909	0.159158	ENSG00000174903
ENST00000311506	30.4249	27.0467	0.169803	0.757185	ENSG00000087995
ENST00000311528	73.3251	31.6512	1.21205	0.105581	ENSG00000167526
ENST00000311528	17.5662	2.84846	2.62455	0.0157786	ENSG00000167526
ENST00000311549	33.986	30.6638	0.148402	0.807343	ENSG00000122026
ENST00000311549	5.88271	21.8358	-1.89214	0.0494487	ENSG00000122026
ENST00000311672	129.777	42.9116	1.59659	0.0819412	ENSG00000173660
ENST00000311672	38.9728	44.9942	-0.207271	0.823827	ENSG00000173660
ENST00000311672	25.8629	27.2048	-0.0729737	0.939316	ENSG00000173660
ENST00000311936	29.5933	6.80376	2.12087	0.141206	ENSG00000133703
ENST00000312175	21.5998	14.8143	0.544028	0.666165	ENSG00000175334
ENST00000312175	8.84938	17.1415	-0.953845	0.446197	ENSG00000175334
ENST00000312234	20.2785	2.93249	2.78975	0.100245	ENSG00000175376
ENST00000312397	12.881	5.51707	1.22327	0.246867	ENSG00000175467
ENST00000312475	20.4924	0.366562	5.80489	0.234854	ENSG00000259494
ENST00000312579	14.6729	1.69737	3.11178	0.161038	ENSG00000175602
ENST00000312916	39.4806	5.87445	2.74862	0.211876	ENSG00000164252
ENST00000313010	12.3376	3.16362	1.96342	0.233	ENSG00000137509
ENST00000313077	28.1602	11.2454	1.32433	0.341892	ENSG00000068793
ENST00000313146	35.0709	10.0444	1.80388	0.18032	ENSG00000143319
ENST00000313182	11.0076	11.7346	-0.0922766	0.954816	ENSG00000138614
ENST00000313182	4.66677	21.1089	-2.17735	0.172381	ENSG00000138614
ENST00000313182	0.837036	19.6567	-4.55359	0.182592	ENSG00000138614
ENST00000313334	37.8855	14.1977	1.41598	0.326825	ENSG00000134717
ENST00000313334	13.1328	19.9546	-0.603544	0.660535	ENSG00000134717
ENST00000313368	73.3302	20.2799	1.85436	0.184143	ENSG00000178913
ENST00000313368	23.2007	9.08452	1.35269	0.410305	ENSG00000178913
ENST00000313368	58.1394	29.9391	0.957487	0.179269	ENSG00000178913
ENST00000313401	7.40778	NA	3.88904	0.116599	ENSG00000176749
ENST00000313478	14.9496	5.15051	1.53732	0.291481	ENSG00000092439
ENST00000313511	295.809	245.721	0.267645	0.598329	ENSG00000178952
ENST00000313511	21.4531	8.12028	1.40158	0.235128	ENSG00000178952
ENST00000313511	10.9594	7.92892	0.466973	0.735545	ENSG00000178952
ENST00000313608	15.1217	17.4956	-0.210363	0.849168	ENSG00000181610
ENST00000313608	3.39435	15.0651	-2.15	0.217839	ENSG00000181610
ENST00000313655	34.5633	3.53018	3.29143	0.326529	ENSG00000136982
ENST00000313899	51.1222	7.02924	2.86251	0.0340717	ENSG00000138668
ENST00000314103	26.033	22.04	0.240217	0.603854	ENSG00000159259
ENST00000314103	25.6659	19.1473	0.422713	0.457765	ENSG00000159259
ENST00000314133	64.2142	53.1145	0.273787	0.634906	ENSG00000176340
ENST00000314133	49.4183	27.9466	0.822373	0.605206	ENSG00000176340
ENST00000314138	54.8198	60.0509	-0.131489	0.857689	ENSG00000166441
ENST00000314138	18.8652	10.5886	0.833219	0.43891	ENSG00000166441
ENST00000314355	63.0812	40.022	0.656417	0.31471	ENSG00000123975
ENST00000314355	59.8179	9.64212	2.63316	0.204018	ENSG00000123975
ENST00000314355	24.9903	23.7358	0.0743015	0.944671	ENSG00000123975
ENST00000314471	31.238	6.92211	2.17402	0.149355	ENSG00000179134
ENST00000314616	20.0748	4.86098	2.04607	0.116658	ENSG00000109111
ENST00000314797	23.3391	7.88916	1.56481	0.323587	ENSG00000181789
ENST00000314852	33.9081	16.1016	1.07442	0.116212	ENSG00000177971
ENST00000314940	128.273	57.3623	1.16104	0.128005	ENSG00000177733
ENST00000314940	19.2105	7.96185	1.27072	0.401075	ENSG00000177733
ENST00000314940	7.28393	13.5417	-0.894616	0.44186	ENSG00000177733
ENST00000314940	5.22996	48.3047	-3.20729	0.0619187	ENSG00000177733
ENST00000314940	32.8659	11.0341	1.57462	0.509624	ENSG00000177733
ENST00000314940	2.74612	32.0387	-3.54435	0.00658778	ENSG00000177733
ENST00000314940	4.77257	15.085	-1.66027	0.318444	ENSG00000177733
ENST00000314994	6.60818	24.318	-1.8797	0.149443	ENSG00000177946
ENST00000315127	10.9594	6.84507	0.679032	0.641389	ENSG00000179151
ENST00000315467	43.2549	9.04358	2.2579	0.12543	ENSG00000140905
ENST00000315467	4.26702	16.6112	-1.96085	0.0767879	ENSG00000140905
ENST00000315579	12.7468	13.9269	-0.127731	0.914739	ENSG00000010292
ENST00000315579	10.9043	9.24789	0.237705	0.795798	ENSG00000010292
ENST00000315579	11.3265	11.0941	0.0299144	0.971644	ENSG00000010292
ENST00000315579	9.76777	11.4193	-0.225377	0.841344	ENSG00000010292
ENST00000315579	7.70954	22.3565	-1.53598	0.171653	ENSG00000010292
ENST00000315588	38.0998	21.0658	0.85488	0.0897452	ENSG00000063322
ENST00000315717	149.457	14.1403	3.40185	0.0463005	ENSG00000163466
ENST00000315717	9.95472	11.8911	-0.256426	0.811919	ENSG00000163466
ENST00000315731	106.14	116.515	-0.134553	0.81816	ENSG00000148303
ENST00000315731	54.8896	107.908	-0.975193	0.192003	ENSG00000148303
ENST00000315758	23.9269	19.3071	0.309499	0.532531	ENSG00000146701
ENST00000315758	26.6203	4.03218	2.72289	0.0616647	ENSG00000146701
ENST00000315758	5.13969	15.9694	-1.63555	0.121183	ENSG00000146701
ENST00000316084	345.121	320.167	0.108279	0.703718	ENSG00000198034
ENST00000316149	40.9765	41.6026	-0.0218763	0.980484	ENSG00000123545
ENST00000316149	3.39435	16.8124	-2.30832	0.0628729	ENSG00000123545
ENST00000316157	1.10136	10.3781	-3.23617	0.156849	ENSG00000107929
ENST00000316448	142.863	86.3859	0.725766	0.116479	ENSG00000179218
ENST00000316448	7.47478	14.7013	-0.97584	0.193779	ENSG00000179218
ENST00000316448	20.9182	10.6505	0.97384	0.0302022	ENSG00000179218
ENST00000316448	8.8951	19.3283	-1.11963	0.292936	ENSG00000179218
ENST00000316448	19.5416	42.1285	-1.10825	0.226011	ENSG00000179218
ENST00000316448	20.375	12.1708	0.743378	0.581262	ENSG00000179218
ENST00000316448	23.893	20.5969	0.214164	0.769973	ENSG00000179218
ENST00000316629	221.439	9.41618	4.55562	0.0422418	ENSG00000170312
ENST00000316660	57.1619	22.655	1.33522	0.0158793	ENSG00000141682
ENST00000316660	16.9909	27.2163	-0.679704	0.641044	ENSG00000141682
ENST00000316660	4.35729	21.3025	-2.28952	0.057141	ENSG00000141682
ENST00000316788	65.3644	20.8804	1.64636	0.24991	ENSG00000177879
ENST00000316788	1.8356	12.104	-2.72116	0.0101746	ENSG00000177879
ENST00000316836	16.093	14.4947	0.150908	0.901351	ENSG00000176903
ENST00000316836	14.5824	3.08658	2.24015	0.212387	ENSG00000176903
ENST00000316836	41.9899	2.56593	4.03249	0.30039	ENSG00000176903
ENST00000316836	13.6195	2.35345	2.53283	0.18854	ENSG00000176903
ENST00000316843	34.2177	2.25999	3.92035	0.282401	ENSG00000131899
ENST00000316856	55.9379	14.5503	1.94277	0.32495	ENSG00000179262
ENST00000316939	34.6676	30.3355	0.192583	0.47351	ENSG00000179271
ENST00000316939	38.0708	6.19179	2.62026	0.182156	ENSG00000179271
ENST00000316939	1.78744	23.5078	-3.71717	0.0520743	ENSG00000179271
ENST00000316963	23.0203	19.7036	0.224447	0.587528	ENSG00000120992
ENST00000317018	35.6404	4.26841	3.06174	0.0129605	ENSG00000105655
ENST00000317018	86.3656	12.318	2.80969	0.2003	ENSG00000105655
ENST00000317089	49.6577	16.7839	1.56494	0.0998135	ENSG00000069345
ENST00000317147	11.0978	6.78947	0.708906	0.589083	ENSG00000125107
ENST00000317147	16.6046	23.5563	-0.504523	0.548229	ENSG00000125107
ENST00000317147	17.2865	13.1167	0.398238	0.717567	ENSG00000125107
ENST00000317147	26.6118	12.9912	1.03453	0.366741	ENSG00000125107
ENST00000317147	8.25719	27.8438	-1.75363	0.110568	ENSG00000125107
ENST00000317147	90.6636	4.39874	4.36536	0.054163	ENSG00000125107
ENST00000317147	1.92587	7.79106	-2.01631	0.221062	ENSG00000125107
ENST00000317483	29.5514	2.95113	3.32388	0.266455	ENSG00000112210
ENST00000317615	15.6271	19.5495	-0.323082	0.510509	ENSG00000128789
ENST00000317881	197.785	180.496	0.131962	0.66315	ENSG00000005022
ENST00000317881	29.2091	24.3478	0.262629	0.751585	ENSG00000005022
ENST00000317881	44.8156	50.1078	-0.161032	0.795597	ENSG00000005022
ENST00000317897	57.8015	8.54524	2.75791	0.00609154	ENSG00000177383
ENST00000317995	20.9455	31.5081	-0.589081	0.686069	ENSG00000178538
ENST00000318158	22.6951	5.27321	2.10563	0.282233	ENSG00000137106
ENST00000318218	14.7923	4.49442	1.71864	0.0397225	ENSG00000055163
ENST00000318218	21.061	NA	5.39651	0.185721	ENSG00000055163
ENST00000318240	8.94327	4.05082	1.14259	0.378731	ENSG00000177576
ENST00000318388	25.3782	11.6398	1.12452	0.245761	ENSG00000178127
ENST00000318511	19.3421	15.2933	0.338838	0.755255	ENSG00000129351
ENST00000318511	21.3707	30.1334	-0.495728	0.659003	ENSG00000129351
ENST00000318588	3.02723	9.12583	-1.59196	0.10123	ENSG00000147044
ENST00000318607	157.05	166.489	-0.0842017	0.879409	ENSG00000070756
ENST00000318607	13.9626	22.4773	-0.686899	0.333567	ENSG00000070756
ENST00000318607	7.82999	22.4773	-1.52139	0.133576	ENSG00000070756
ENST00000318607	10.6068	10.5395	0.00917921	0.993407	ENSG00000070756
ENST00000318607	28.762	12.5669	1.19454	0.173469	ENSG00000070756
ENST00000318607	26.4932	13.4541	0.977579	0.333307	ENSG00000070756
ENST00000318607	3.2643	19.0826	-2.54742	0.00488848	ENSG00000070756
ENST00000318607	22.6485	37.4801	-0.726709	0.412129	ENSG00000070756
ENST00000318607	5.63898	25.946	-2.20201	0.0893468	ENSG00000070756
ENST00000318787	55.0398	13.2833	2.05086	0.269571	ENSG00000111906
ENST00000318787	0.734242	10.6676	-3.86083	0.150999	ENSG00000111906
ENST00000318911	13.5147	8.49677	0.669539	0.340446	ENSG00000179091
ENST00000318967	30.7426	16.4217	0.904641	0.344216	ENSG00000143624
ENST00000318967	107.191	4.55282	4.55728	0.142777	ENSG00000143624
ENST00000318978	22.0764	0.810164	4.76815	0.124674	ENSG00000178531
ENST00000318978	39.1766	11.2183	1.80413	0.42627	ENSG00000178531
ENST00000319004	57.8123	13.7359	2.07343	0.378517	ENSG00000179409
ENST00000319006	33.1742	13.5019	1.2969	0.156632	ENSG00000177156
ENST00000319041	12.1954	16.5895	-0.443932	0.794904	ENSG00000142669
ENST00000319080	27.5832	4.49442	2.61758	0.0395437	ENSG00000175727
ENST00000319211	22.7582	15.9383	0.513884	0.710353	ENSG00000181104
ENST00000319248	82.4441	56.9939	0.532608	0.465133	ENSG00000117450
ENST00000319248	34.4563	45.0215	-0.385844	0.277531	ENSG00000117450
ENST00000319285	37.8362	7.67797	2.30097	0.0583927	ENSG00000179958
ENST00000319540	8.39562	13.0981	-0.641645	0.626394	ENSG00000145284
ENST00000319540	32.8261	1.46625	4.48464	0.09073	ENSG00000145284
ENST00000319550	28.2316	12.8244	1.13842	0.459876	ENSG00000178425
ENST00000319715	16.4602	6.11475	1.42861	0.372755	ENSG00000122257
ENST00000319769	43.6596	3.16362	3.78665	0.302769	ENSG00000158850
ENST00000319788	14.8096	NA	4.88846	0.166937	ENSG00000167397
ENST00000319788	18.3975	NA	5.20144	0.126945	ENSG00000167397
ENST00000320084	453.684	127.297	1.83349	0.0738065	ENSG00000092199
ENST00000320084	78.2034	57.3397	0.447697	0.720506	ENSG00000092199
ENST00000320084	7.26186	9.5764	-0.399144	0.741443	ENSG00000092199
ENST00000320084	19.4288	19.924	-0.0363155	0.980412	ENSG00000092199
ENST00000320225	15.4551	17.5627	-0.184427	0.808346	ENSG00000205937
ENST00000320225	23.1501	21.8716	0.0819567	0.895498	ENSG00000205937
ENST00000320225	2.64327	16.1815	-2.61395	0.0128181	ENSG00000205937
ENST00000320225	2.10732	10.7339	-2.34869	0.211289	ENSG00000205937
ENST00000320330	20.8656	13.1596	0.665015	0.542394	ENSG00000185928
ENST00000320330	10.3826	2.58457	2.00617	0.135168	ENSG00000185928
ENST00000320585	33.3988	8.94038	1.90139	0.293014	ENSG00000110172
ENST00000320756	8.68888	21.5979	-1.31365	0.270105	ENSG00000111196
ENST00000320785	17.142	3.65288	2.23043	0.176512	ENSG00000129250
ENST00000320848	67.7691	22.2369	1.60767	0.376912	ENSG00000178988
ENST00000320848	11.1881	10.0087	0.160712	0.883464	ENSG00000178988
ENST00000320895	33.2036	3.24066	3.35698	0.0453026	ENSG00000049656
ENST00000320895	32.7758	2.56593	3.67508	0.311084	ENSG00000049656
ENST00000320963	31.25	5.54162	2.49548	0.0720039	ENSG00000117906
ENST00000320963	31.3785	6.67848	2.23218	0.0800767	ENSG00000117906
ENST00000320963	17.7577	14.386	0.303778	0.693937	ENSG00000117906
ENST00000320963	4.4942	12.0843	-1.427	0.0486859	ENSG00000117906
ENST00000321153	229.431	207.951	0.141818	0.59264	ENSG00000177600
ENST00000321153	42.5793	12.5774	1.75932	0.14134	ENSG00000177600
ENST00000321153	17.0139	37.5145	-1.14074	0.248925	ENSG00000177600
ENST00000321250	19.8545	8.8534	1.16516	0.424152	ENSG00000104660
ENST00000321265	99.6238	28.9935	1.78076	0.139941	ENSG00000090273
ENST00000321301	3.91965	44.3475	-3.50006	0.254185	ENSG00000175768
ENST00000321301	2.73836	31.5521	-3.52635	0.247412	ENSG00000175768
ENST00000321331	37.3467	31.1791	0.260405	0.653443	ENSG00000181061
ENST00000321358	96.5662	71.7852	0.427832	0.423058	ENSG00000065978
ENST00000321358	13.9868	5.59411	1.32209	0.310966	ENSG00000065978
ENST00000321358	63.3147	93.3089	-0.559474	0.513723	ENSG00000065978
ENST00000321358	89.3796	59.3746	0.5901	0.584046	ENSG00000065978
ENST00000321358	32.9664	48.8767	-0.568152	0.357186	ENSG00000065978
ENST00000321394	255.56	91.2266	1.48614	0.0485019	ENSG00000120438
ENST00000321394	54.8057	27.7683	0.980888	0.575941	ENSG00000120438
ENST00000321394	8.34745	7.46364	0.161458	0.886196	ENSG00000120438
ENST00000321394	7.14391	26.443	-1.8881	0.186503	ENSG00000120438
ENST00000321394	7.56243	36.1325	-2.25638	0.0279269	ENSG00000120438
ENST00000321394	3.80704	24.4659	-2.68403	0.0365153	ENSG00000120438
ENST00000321442	28.7078	19.9903	0.522141	0.579148	ENSG00000164466
ENST00000321442	53.1318	18.2787	1.53941	0.511363	ENSG00000164466
ENST00000321442	3.53278	21.3482	-2.59524	0.0949557	ENSG00000164466
ENST00000321524	0.480928	11.7561	-4.61144	0.059536	ENSG00000111247
ENST00000321562	17.9286	8.72635	1.03882	0.419252	ENSG00000141756
ENST00000321757	16.1645	5.82523	1.47244	0.267529	ENSG00000038274
ENST00000321990	20.2133	1.77441	3.50989	0.0693677	ENSG00000176208
ENST00000321990	142.911	732.766	-2.35824	0.00401492	ENSG00000176208
ENST00000322028	47.5342	25.8156	0.880725	0.142083	ENSG00000177700
ENST00000322028	11.9705	15.0508	-0.330354	0.704516	ENSG00000177700
ENST00000322028	16.3217	17.965	-0.138392	0.912888	ENSG00000177700
ENST00000322030	90.6192	33.4693	1.43698	0.188359	ENSG00000119335
ENST00000322030	5.76537	10.9175	-0.921163	0.227227	ENSG00000119335
ENST00000322030	35.6428	41.4687	-0.218414	0.841028	ENSG00000119335
ENST00000322030	9.95976	16.2538	-0.706594	0.430367	ENSG00000119335
ENST00000322030	35.9792	41.2861	-0.198494	0.768747	ENSG00000119335
ENST00000322030	10.0898	52.1564	-2.36995	0.0430007	ENSG00000119335
ENST00000322030	29.764	66.363	-1.15681	0.0824779	ENSG00000119335
ENST00000322030	30.6834	24.6581	0.315399	0.80541	ENSG00000119335
ENST00000322067	6.03351	10.4551	-0.793135	0.5046	ENSG00000162813
ENST00000322088	23.318	7.84511	1.57158	0.293156	ENSG00000105568
ENST00000322088	13.1621	6.48131	1.02203	0.415091	ENSG00000105568
ENST00000322157	39.4153	15.1566	1.37881	0.183199	ENSG00000141279
ENST00000322213	59.276	35.9026	0.723362	0.0642201	ENSG00000072501
ENST00000322213	1.8356	21.4923	-3.54949	0.0170678	ENSG00000072501
ENST00000322213	32.6268	19.1988	0.765037	0.543104	ENSG00000072501
ENST00000322213	32.6268	19.5654	0.737752	0.550987	ENSG00000072501
ENST00000322213	32.6268	19.9319	0.710973	0.559171	ENSG00000072501
ENST00000322213	2.90393	22.04	-2.92405	0.0091007	ENSG00000072501
ENST00000322213	7.3321	43.2642	-2.56088	0.187256	ENSG00000072501
ENST00000322213	4.03833	20.1187	-2.3167	0.237461	ENSG00000072501
ENST00000322213	3.53278	13.0397	-1.88403	0.261134	ENSG00000072501
ENST00000322297	2.51608	19.0948	-2.92393	0.168548	ENSG00000104904
ENST00000322297	2.50416	20.2087	-3.01258	0.184	ENSG00000104904
ENST00000322297	1.8909	29.0808	-3.94292	0.148194	ENSG00000104904
ENST00000322297	38.6356	17.8724	1.1122	0.628278	ENSG00000104904
ENST00000322310	14.8172	23.4764	-0.663939	0.543424	ENSG00000176101
ENST00000322347	256.848	108.385	1.24475	0.0532823	ENSG00000178741
ENST00000322347	1.10136	27.005	-4.61587	9.29e-05	ENSG00000178741
ENST00000322347	11.9705	32.1527	-1.42546	0.114265	ENSG00000178741
ENST00000322428	21.6421	4.30896	2.32843	0.0721627	ENSG00000179632
ENST00000322428	19.6071	5.16915	1.92338	0.251078	ENSG00000179632
ENST00000322434	155.354	241.949	-0.639144	0.676335	ENSG00000178338
ENST00000322535	23.2068	14.6082	0.667769	0.532163	ENSG00000087365
ENST00000322535	13.4811	7.51799	0.842517	0.503366	ENSG00000087365
ENST00000322611	97.5867	23.0285	2.08327	0.123548	ENSG00000176788
ENST00000322623	65.677	12.5961	2.38241	0.00626836	ENSG00000175792
ENST00000322644	20.2698	21.2612	-0.0688921	0.929343	ENSG00000181222
ENST00000322644	29.9499	5.15051	2.53977	0.193031	ENSG00000181222
ENST00000322644	31.8737	NA	5.99429	0.261121	ENSG00000181222
ENST00000322652	6.37342	11.679	-0.873781	0.360549	ENSG00000178691
ENST00000322723	249.817	154.532	0.692967	0.475283	ENSG00000115053
ENST00000322723	28.0827	42.1602	-0.5862	0.361542	ENSG00000115053
ENST00000322723	19.9279	21.739	-0.125495	0.919796	ENSG00000115053
ENST00000322723	5.13969	33.3922	-2.69976	0.0109928	ENSG00000115053
ENST00000322753	60.6089	17.9848	1.75275	0.236105	ENSG00000173436
ENST00000322989	95.3329	52.7992	0.852457	0.505917	ENSG00000134419
ENST00000323013	55.9678	41.9604	0.415569	0.695787	ENSG00000189306
ENST00000323076	48.0504	8.62228	2.47841	0.340016	ENSG00000136167
ENST00000323146	27.0485	1.17673	4.5227	0.185872	ENSG00000176087
ENST00000323468	6.42159	25.3251	-1.97956	0.347098	ENSG00000178202
ENST00000323469	32.4725	0.443602	6.19381	0.308709	ENSG00000176490
ENST00000323570	7.98033	12.9927	-0.703186	0.584907	ENSG00000179387
ENST00000323666	1.8356	13.9853	-2.92958	0.169234	ENSG00000111142
ENST00000323668	47.652	4.91938	3.27599	0.0639637	ENSG00000070814
ENST00000323699	47.7619	28.0935	0.765623	0.498962	ENSG00000143753
ENST00000323699	14.1488	9.60358	0.559037	0.490195	ENSG00000143753
ENST00000323853	1.46848	9.53806	-2.69937	0.0908078	ENSG00000144028
ENST00000324460	68.3793	29.4557	1.21501	0.157979	ENSG00000044574
ENST00000324460	12.0565	18.9205	-0.650137	0.213422	ENSG00000044574
ENST00000324460	57.8896	36.613	0.66095	0.624874	ENSG00000044574
ENST00000324545	43.299	5.21046	3.05485	0.113795	ENSG00000124486
ENST00000324545	28.2862	14.8113	0.933401	0.535694	ENSG00000124486
ENST00000324787	24.017	13.6373	0.816494	0.63789	ENSG00000090263
ENST00000324849	12.9253	0.47571	4.76397	0.111114	ENSG00000155975
ENST00000324868	28.7747	22.8902	0.330067	0.712231	ENSG00000139131
ENST00000325083	12.9524	16.6556	-0.36278	0.800795	ENSG00000078674
ENST00000325110	5.36839	20.6194	-1.94144	0.103756	ENSG00000112972
ENST00000325110	1.10136	22.0372	-4.32258	0.13276	ENSG00000112972
ENST00000325127	17.5833	27.1228	-0.6253	0.525921	ENSG00000151239
ENST00000325327	67.945	19.329	1.8136	0.286153	ENSG00000176619
ENST00000325327	33.1615	15.1151	1.13352	0.214571	ENSG00000176619
ENST00000325327	19.9449	2.64297	2.91579	0.0978482	ENSG00000176619
ENST00000325418	27.7241	NA	5.79307	0.104004	ENSG00000177602
ENST00000325495	5.49446	17.5353	-1.67421	0.0490972	ENSG00000099783
ENST00000325551	38.8889	12.7017	1.61434	0.131104	ENSG00000119326
ENST00000325551	22.653	9.56944	1.2432	0.338245	ENSG00000119326
ENST00000325926	33.703	1.69737	4.31151	0.0671399	ENSG00000177519
ENST00000325954	52.8964	59.2665	-0.164048	0.832422	ENSG00000022840
ENST00000325954	23.1106	8.66359	1.41552	0.0756895	ENSG00000022840
ENST00000326199	148.763	60.8553	1.28956	0.0544306	ENSG00000124614
ENST00000326427	14.0769	17.0535	-0.276738	0.841988	ENSG00000135916
ENST00000326739	37.9697	28.7427	0.401653	0.661431	ENSG00000178035
ENST00000326925	44.169	16.299	1.43826	0.0855685	ENSG00000178057
ENST00000327044	21.004	19.4427	0.111439	0.90481	ENSG00000188976
ENST00000327134	24.5602	7.81212	1.65254	0.12674	ENSG00000180370
ENST00000327300	49.6595	29.0705	0.772512	0.0707294	ENSG00000121774
ENST00000327300	4.67624	19.5968	-2.06719	0.131378	ENSG00000121774
ENST00000327347	78.391	6.9392	3.49785	0.118497	ENSG00000086475
ENST00000327428	21.0479	16.1846	0.379054	0.734679	ENSG00000163170
ENST00000327435	20.251	59.1168	-1.54558	0.195924	ENSG00000182551
ENST00000327492	38.7759	1.98689	4.28658	0.250252	ENSG00000183864
ENST00000327492	1.10136	15.2692	-3.79326	0.07539	ENSG00000183864
ENST00000327772	35.4442	7.07099	2.32557	0.209041	ENSG00000184752
ENST00000327772	68.0142	10.3197	2.72044	0.160825	ENSG00000184752
ENST00000327827	22.7959	4.7069	2.27592	0.0401811	ENSG00000182831
ENST00000327892	45.7245	59.0399	-0.368721	0.616859	ENSG00000196230
ENST00000327892	6.23361	13.3259	-1.09609	0.192622	ENSG00000196230
ENST00000327892	3.42848	13.4815	-1.97534	0.0855554	ENSG00000196230
ENST00000327892	4.27237	19.6784	-2.2035	0.148862	ENSG00000196230
ENST00000327892	14.7588	19.0896	-0.371209	0.791173	ENSG00000196230
ENST00000327892	25.8442	65.1348	-1.33359	0.0159391	ENSG00000196230
ENST00000327892	12.0521	35.4218	-1.55535	0.0022149	ENSG00000196230
ENST00000327892	5.59093	30.1056	-2.42887	0.0118895	ENSG00000196230
ENST00000328024	33.1481	8.63539	1.94059	0.0456217	ENSG00000185236
ENST00000328046	91.44	14.5217	2.65461	0.324466	ENSG00000174010
ENST00000328046	60.3759	21.6976	1.47643	0.442508	ENSG00000174010
ENST00000328046	18.6147	21.5023	-0.208045	0.843357	ENSG00000174010
ENST00000328046	3.57488	12.5206	-1.80833	0.167588	ENSG00000174010
ENST00000328046	4.12859	11.3423	-1.45799	0.315467	ENSG00000174010
ENST00000328046	1.46848	20.9987	-3.8379	0.00210227	ENSG00000174010
ENST00000328046	2.56985	20.9987	-3.03055	0.00605976	ENSG00000174010
ENST00000328046	3.25592	19.3156	-2.56863	0.087081	ENSG00000174010
ENST00000328046	0.367121	25.4089	-6.11294	0.145052	ENSG00000174010
ENST00000328257	20.717	1.17673	4.13797	0.117716	ENSG00000214517
ENST00000328379	11.731	2.80024	2.0667	0.229329	ENSG00000184924
ENST00000328432	26.3916	15.2577	0.790543	0.39369	ENSG00000184203
ENST00000328432	28.7748	15.2577	0.915273	0.279662	ENSG00000184203
ENST00000328434	12.9755	13.4947	-0.0566041	0.960759	ENSG00000183978
ENST00000328663	17.3749	2.63204	2.72275	0.299516	ENSG00000085231
ENST00000328827	29.3184	2.14097	3.77547	0.282232	ENSG00000177425
[truncated: 3,418 more rows]
