# Supplementary material for: Analysis of NRAS RNA G-quadruplex binding proteins reveals DDX3X as a novel interactor of cellular G-quadruplex containing transcripts
Source: Nucleic Acids Res. 2018 Sep 26;46(21):11592–604. doi: 10.1093/nar/gky861 (PMC6265444; doi:10.1093/nar/gky861)
Supplement: Supplementary Data [file gky861_supplemental_files.zip › Supplementary Table 6.xls]

## Sheet: 2017-12-12 DDX3X mRNAs rG4 
Ensemble transcript ID	Ensemble Gene ID	Uniprot_AC	Gene Name	p-value	log2FC
ENST00000423691	ENSG00000070087	G5E9Q6	PFN2	0.0146598	7.13183
ENST00000522532	ENSG00000147684	E9PF49	NDUFB9	0.0133978	7.00981
ENST00000316629	ENSG00000170312	P06493	CDK1	0.0422418	4.55562
ENST00000404022	ENSG00000102054	E9PC52	RBBP7	0.00185057	4.3789
ENST00000261858	ENSG00000138604	O94923	GLCE	0.0264857	4.21304
ENST00000271843	ENSG00000143543	O76095	JTB	0.0394735	4.12328
ENST00000308683	ENSG00000173545	Q969S3	ZNF622	0.0218719	3.72608
ENST00000570569	ENSG00000262481	K7ERE1	PLSCR3	0.0104873	3.67154
ENST00000543845	ENSG00000003056	F5GXU0	M6PR	0.0336604	3.56233
ENST00000594806	ENSG00000130726	M0R3C0	TRIM28	0.0299091	3.48342
ENST00000315717	ENSG00000163466	O15144	ARPC2	0.0463005	3.40185
ENST00000263270	ENSG00000042753	P53680	AP2S1	0.0351768	3.17792
ENST00000607357	ENSG00000172428	Q8WXC6	MYEOV2	0.0279451	3.12559
ENST00000222284	ENSG00000105677	Q9BVK8	TMEM147	0.0113519	2.91399
ENST00000518174	ENSG00000133872	Q96BY9	TMEM66	0.0182411	2.88486
ENST00000313899	ENSG00000138668	Q14103	HNRNPD	0.0340717	2.86251
ENST00000317897	ENSG00000177383	Q9HAY2	MAGEF1	0.00609154	2.75791
ENST00000261819	ENSG00000089053	Q9UJX4	ANAPC5	0.0349567	2.59078
ENST00000419349	ENSG00000233276	P07203	GPX1	0.00709131	2.45347
ENST00000548360	ENSG00000144785	F8W1U5	RP11	0.01549	2.44272
ENST00000273986	ENSG00000145354	Q8N5K1	CISD2	0.0221284	2.44064
ENST00000589115	ENSG00000167468	K7ENB4	GPX4	0.0112557	2.40789
ENST00000543796	ENSG00000132341	P62826	RAN	0.00078172	2.397
ENST00000372645	ENSG00000166681	Q00994	NGFRAP1	0.0236753	2.37851
ENST00000574838	ENSG00000129235	I3L3M7	TXNDC17	0.0218979	2.33968
ENST00000263276	ENSG00000104812	P13807	GYS1	0.0230002	2.32552
ENST00000225174	ENSG00000108179	P30405	PPIF	0.0403009	2.30885
ENST00000222553	ENSG00000105835	P43490	NAMPT	0.029696	2.30135
ENST00000543683	ENSG00000140990	O96000	NDUFB10	0.00115561	2.23311
ENST00000221801	ENSG00000105202	P22087	FBL	0.046972	2.19603
ENST00000476781	ENSG00000136522	Q9HD33	MRPL47	0.0211802	2.19069
ENST00000373715	ENSG00000112081	P84103	SRSF3	0.00510467	2.16068
ENST00000372979	ENSG00000122882	O95905	ECD	0.0383736	2.11795
ENST00000274255	ENSG00000145604	Q13309	SKP2	0.010343	2.10417
ENST00000296503	ENSG00000164104	P26583	HMGB2	0.0314216	2.05434
ENST00000330836	ENSG00000089737	Q9GZR7	DDX24	0.0438533	2.00542
ENST00000296255	ENSG00000163902	P04843	RPN1	0.0121981	1.93625
ENST00000518696	ENSG00000172172	E5RFI2	MRPL13	0.045655	1.92252
ENST00000487519	ENSG00000108064	Q00059	TFAM	0.0329179	1.92232
ENST00000576112	ENSG00000167721	I3L1Q5	TSR1	0.0350674	1.86388
ENST00000303151	ENSG00000172336	O75817	POP7	0.0409511	1.86279
ENST00000229379	ENSG00000111775	P12074	COX6A1	0.046128	1.84461
ENST00000261875	ENSG00000074696	Q9P035	PTPLAD1	0.0421279	1.83488
ENST00000374077	ENSG00000125995	P60602	ROMO1	0.044861	1.80676
ENST00000442738	ENSG00000100142	P61218	POLR2F	0.0365347	1.80589
ENST00000340384	ENSG00000188229	P68371	TUBB4B	0.0109614	1.79746
ENST00000416782	ENSG00000182180	Q9Y3D3	MRPS16	0.0489258	1.78853
ENST00000377818	ENSG00000204899	Q08AG7	MZT1	0.0349655	1.78582
ENST00000224073	ENSG00000107223	O60869	EDF1	0.022077	1.76979
ENST00000590247	ENSG00000105185	O14737	PDCD5	0.0246449	1.76902
ENST00000334828	ENSG00000171314	P18669	PGAM1	0.00104057	1.76019
ENST00000576930	ENSG00000132507	P63241	EIF5A	0.00921539	1.75319
ENST00000378119	ENSG00000112308	Q9GZU0	C6orf62	0.0459406	1.74163
ENST00000425778	ENSG00000115875	A0A0B4J1Z1	SRSF7	0.00646145	1.73314
ENST00000375650	ENSG00000204388	P0DMV9	HSPA1B	0.0240824	1.72494
ENST00000307630	ENSG00000170027	P61981	YWHAG	0.027567	1.71317
ENST00000394332	ENSG00000125691	P62829	RPL23	0.0449252	1.70736
ENST00000375663	ENSG00000204394	P26640	VARS	0.0300132	1.68313
ENST00000519374	ENSG00000113732	O15342	ATP6V0E1	0.0124978	1.68084
ENST00000590273	ENSG00000172660	Q92804	TAF15	0.020991	1.66901
ENST00000340756	ENSG00000188987	P62805	HIST1H4D	0.00819672	1.66147
ENST00000225426	ENSG00000108294	P49720	PSMB3	8.2e-05	1.63358
ENST00000262225	ENSG00000086598	Q15363	TMED2	0.0247565	1.60668
ENST00000453471	ENSG00000110717	F8W9K7	NDUFS8	0.0448813	1.60506
ENST00000361804	ENSG00000108055	Q9UQE7	SMC3	0.0452032	1.60195
ENST00000511313	ENSG00000168255	E7EP90	POLR2J3	0.0464362	1.57986
ENST00000373020	ENSG00000000003	O43657	TSPAN6	0.0250396	1.55751
ENST00000416782	ENSG00000182180	Q9Y3D3	MRPS16	0.0175309	1.55659
ENST00000304858	ENSG00000170606	P34932	HSPA4	0.00142797	1.5506
ENST00000520517	ENSG00000164919	P09669	COX6C	0.0278674	1.53734
ENST00000375370	ENSG00000198176	Q14186	TFDP1	0.0211265	1.53367
ENST00000366856	ENSG00000143771	A6NLH6	CNIH4	0.0285563	1.53053
ENST00000342669	ENSG00000125743	P62316	SNRPD2	0.0100764	1.51586
ENST00000438607	ENSG00000232112	Q9Y2S6	TMA7	0.0271381	1.51092
ENST00000261313	ENSG00000089220	P30086	PEBP1	0.0195634	1.50681
ENST00000340648	ENSG00000160208	Q14684	RRP1B	0.0381179	1.49972
ENST00000321394	ENSG00000120438	P17987	TCP1	0.0485019	1.48614
ENST00000396705	ENSG00000111669	P60174	TPI1	0.014324	1.48358
ENST00000471696	ENSG00000198843	P62341	SELT	0.0223778	1.47615
ENST00000297071	ENSG00000164548	Q13595	TRA2A	0.0138108	1.44216
ENST00000215565	ENSG00000099795	P17568	NDUFB7	0.0353163	1.43294
ENST00000260379	ENSG00000137818	P05386	RPLP1	0.0222771	1.41215
ENST00000376392	ENSG00000011052	J3KPD9	NME2	0.00237735	1.40793
ENST00000246957	ENSG00000126602	Q12931	TRAP1	0.0117741	1.38064
ENST00000379719	ENSG00000205339	O95373	IPO7	0.0304891	1.35396
ENST00000278412	ENSG00000149136	Q08945	SSRP1	0.00241443	1.34635
ENST00000542575	ENSG00000105281	Q15758	SLC1A5	0.021152	1.3375
ENST00000221859	ENSG00000105258	P36954	POLR2I	0.0389047	1.3116
ENST00000378670	ENSG00000164405	O14949	UQCRQ	0.0120953	1.29256
ENST00000225698	ENSG00000108561	Q07021	C1QBP	0.00372429	1.28956
ENST00000370282	ENSG00000117500	Q9Y3A6	TMED5	0.0250204	1.28596
ENST00000304863	ENSG00000169021	P47985	UQCRFS1	0.0263349	1.23985
ENST00000295682	ENSG00000163463	Q8N6L1	KRTCAP2	0.0365258	1.23239
ENST00000266735	ENSG00000139343	P62306	SNRPF	0.0376385	1.2183
ENST00000530167	ENSG00000188486	P16104	H2AFX	0.0162814	1.21712
ENST00000311111	ENSG00000172809	P63173	RPL38	0.0172504	1.20547
ENST00000253788	ENSG00000131469	P61353	RPL27	0.00867711	1.16091
ENST00000338639	ENSG00000116288	Q99497	PARK7	0.0447468	1.11241
ENST00000254799	ENSG00000132463	Q12849	GRSF1	0.0259348	1.11161
ENST00000376263	ENSG00000165119	P61978	HNRNPK	0.0317578	1.10509
ENST00000001008	ENSG00000004478	Q02790	FKBP4	0.0318781	1.10034
ENST00000231498	ENSG00000113569	O75694	NUP155	0.0392789	1.05662
ENST00000007516	ENSG00000004779	O14561	NDUFAB1	0.0311491	1.03156
ENST00000348035	ENSG00000136238	P63000	RAC1	0.0333643	1.0269
